# Supplementary material for: The Abundance of Harmful Rare Homozygous Variants in Children of Consanguineous Parents
Source: Biology (Basel). 2025 Mar 19;14(3):310. doi: 10.3390/biology14030310 (PMC11940780; doi:10.3390/biology14030310)
Supplement: Supplementary file 1 [file biology-14-00310-s001.zip]

Archive with 1 entries (1 files):
- biology-3408847-supplementary.xlsx
