# Supplementary material for: The Abundance of Harmful Rare Homozygous Variants in Children of Consanguineous Parents
Source: Biology (Basel). 2025 Mar 19;14(3):310. doi: 10.3390/biology14030310 (PMC11940780; doi:10.3390/biology14030310)
Supplement: Supplementary file 1 [file biology-14-00310-s001.zip › biology-3408847-supplementary.xlsx]

## Sheet: TableS1_Populations
Table S1. Global populations used in this study
Code	Population
ACB	African Caribbean in Barbados
ASW	African Ancestry in Southwest US
BEB	Bengali in Bangladesh
CDX	Chinese Dai in Xishuangbanna, China
CEU	Utah residents with Northern and Western European ancestry
CHB	Han Chinese in Bejing, China
CHS	Southern Han Chinese, China
CLM	Colombian in Medellin, Colombia
ESN	Esan in Nigeria
FIN	Finnish in Finland
GBR	British in England and Scotland
GIH	Gujarati Indian in Houston,TX
GWD	Gambian in Western Division, The Gambia
IBS	Iberian populations in Spain
ITU	Indian Telugu in the UK
JPT	Japanese in Tokyo, Japan
KHV	Kinh in Ho Chi Minh City, Vietnam
LWK	Luhya in Webuye, Kenya
MSL	Mende in Sierra Leone
MXL	Mexican Ancestry in Los Angeles, California
PEL	Peruvian in Lima, Peru
PJL	Punjabi in Lahore,Pakistan
PUR	Puerto Rican in Puerto Rico
STU	Sri Lankan Tamil in the UK
TSI	Toscani in Italy
YRI	Yoruba in Ibadan, Nigeria

## Sheet: TableS2_Relatedness
Table S2. Genetic relatedness
Code	Relatednes
2X1C	Double First Cousion (both paternal and maternal)
1C	First Cousin
2C	Second Cousion
OUT	3rd Cousin or further unrelated
AV	Avuncluar
NA	Not Available

## Sheet: TableS3_Rare SNVs
Table S3 List of genomes, Relatedness (based on their parental union), Numbers of Rare Genomic and Deleterious Homozygous SNVs
Popuation	ID	Relatedness	Homozygous SNVs	Deleterious Homozygous SNVS
BEB	HG03615	1C	655	23
BEB	HG04152	1C	904	27
CDX	HG02380	1C	349	7
CHB	NA18606	1C	430	16
CLM	HG01148	1C	1161	24
CLM	HG01275	1C	945	23
CLM	HG01348	1C	211	4
CLM	HG01389	1C	613	22
CLM	HG01438	1C	403	12
CLM	HG01465	1C	140	2
CLM	HG01468	1C	433	10
CLM	HG01491	1C	287	11
GBR	HG00117	1C	260	7
GIH	NA20886	1C	739	20
GWD	HG02678	1C	719	19
GWD	HG02759	1C	1003	23
GWD	HG02805	1C	945	30
GWD	HG02810	1C	1040	24
GWD	HG02881	1C	818	17
GWD	HG03259	1C	2398	53
ITU	HG03722	1C	941	31
ITU	HG03862	1C	1428	54
ITU	HG03875	1C	927	33
ITU	HG03967	1C	426	8
ITU	HG04096	1C	293	12
ITU	HG04209	1C	834	35
JPT	NA18984	1C	484	7
JPT	NA18987	1C	215	12
JPT	NA18992	1C	188	5
JPT	NA19012	1C	275	17
MXL	NA19648	1C	926	28
MXL	NA19732	1C	63	3
PJL	HG01589	1C	357	8
PJL	HG01593	1C	568	15
PJL	HG02490	1C	759	18
PJL	HG02648	1C	463	11
PJL	HG02685	1C	530	11
PJL	HG02699	1C	996	24
PJL	HG02780	1C	327	10
PJL	HG03019	1C	150	10
PJL	HG03228	1C	387	5
PJL	HG03229	1C	717	18
PJL	HG03490	1C	588	24
PJL	HG03619	1C	847	19
PJL	HG03625	1C	1708	47
PUR	HG01198	1C	378	19
STU	HG03672	1C	245	6
STU	HG03687	1C	440	9
STU	HG03711	1C	247	3
STU	HG03733	1C	33	1
STU	HG03738	1C	480	19
STU	HG03741	1C	451	7
STU	HG03745	1C	157	4
STU	HG03756	1C	812	27
STU	HG03836	1C	335	12
STU	HG03838	1C	875	25
STU	HG03854	1C	570	10
STU	HG03884	1C	495	13
STU	HG03894	1C	152	5
STU	HG03895	1C	353	4
STU	HG03899	1C	13	0
STU	HG03900	1C	508	15
STU	HG03944	1C	266	8
STU	HG04029	1C	192	9
STU	HG04035	1C	113	3
STU	HG04038	1C	129	4
STU	HG04106	1C	201	9
STU	HG04107	1C	230	4
ACB	HG01896	2C	165	9
ACB	HG01912	2C	360	3
ACB	HG02314	2C	247	11
ACB	HG02339	2C	790	19
ASW	NA19901	2C	706	13
BEB	HG03007	2C	254	1
BEB	HG03802	2C	147	2
BEB	HG03803	2C	112	1
BEB	HG03808	2C	62	3
BEB	HG03814	2C	163	4
BEB	HG03817	2C	270	9
BEB	HG03829	2C	293	7
BEB	HG03830	2C	84	1
BEB	HG03907	2C	203	6
BEB	HG03910	2C	341	8
BEB	HG03926	2C	88	1
BEB	HG03937	2C	175	4
BEB	HG03940	2C	106	1
BEB	HG03941	2C	226	4
BEB	HG04140	2C	133	2
BEB	HG04177	2C	69	1
BEB	HG04180	2C	88	2
CDX	HG00851	2C	70	1
CDX	HG00864	2C	27	0
CDX	HG01031	2C	26	0
CDX	HG01046	2C	59	0
CDX	HG01794	2C	26	0
CDX	HG01797	2C	96	1
CDX	HG01800	2C	185	2
CDX	HG01801	2C	219	5
CDX	HG01804	2C	54	2
CDX	HG01805	2C	36	0
CDX	HG01809	2C	94	2
CDX	HG01810	2C	99	2
CDX	HG01811	2C	102	1
CDX	HG01812	2C	51	2
CDX	HG01813	2C	180	5
CDX	HG01817	2C	91	5
CDX	HG02152	2C	46	1
CDX	HG02153	2C	60	0
CDX	HG02154	2C	139	2
CDX	HG02156	2C	76	5
CDX	HG02164	2C	70	1
CDX	HG02166	2C	34	0
CDX	HG02178	2C	59	1
CDX	HG02184	2C	33	0
CDX	HG02185	2C	50	0
CDX	HG02188	2C	54	0
CDX	HG02379	2C	48	1
CDX	HG02383	2C	51	1
CDX	HG02391	2C	99	2
CDX	HG02392	2C	187	7
CDX	HG02394	2C	171	4
CDX	HG02397	2C	41	2
CDX	HG02406	2C	24	1
CDX	HG02408	2C	50	2
CEU	NA12342	2C	390	13
CHB	NA18536	2C	94	0
CHB	NA18557	2C	127	3
CHB	NA18627	2C	137	6
CHS	HG00473	2C	258	6
CHS	HG00525	2C	254	9
CLM	HG01112	2C	107	2
CLM	HG01119	2C	47	1
CLM	HG01131	2C	40	0
CLM	HG01133	2C	23	0
CLM	HG01136	2C	33	1
CLM	HG01137	2C	38	0
CLM	HG01140	2C	125	7
CLM	HG01142	2C	452	9
CLM	HG01250	2C	64	0
CLM	HG01251	2C	91	0
CLM	HG01257	2C	85	2
CLM	HG01259	2C	53	2
CLM	HG01269	2C	166	2
CLM	HG01277	2C	126	0
CLM	HG01280	2C	75	1
CLM	HG01341	2C	50	1
CLM	HG01342	2C	820	14
CLM	HG01344	2C	398	15
CLM	HG01345	2C	83	1
CLM	HG01350	2C	219	5
CLM	HG01351	2C	51	0
CLM	HG01354	2C	91	5
CLM	HG01357	2C	59	2
CLM	HG01359	2C	60	1
CLM	HG01360	2C	66	3
CLM	HG01363	2C	241	10
CLM	HG01369	2C	543	6
CLM	HG01372	2C	93	0
CLM	HG01374	2C	97	4
CLM	HG01377	2C	169	9
CLM	HG01378	2C	149	7
CLM	HG01383	2C	78	0
CLM	HG01384	2C	80	3
CLM	HG01432	2C	368	14
CLM	HG01437	2C	193	3
CLM	HG01443	2C	35	0
CLM	HG01462	2C	400	6
CLM	HG01474	2C	54	1
CLM	HG01488	2C	158	2
CLM	HG01494	2C	91	2
CLM	HG01497	2C	110	7
CLM	HG01498	2C	64	2
ESN	HG02923	2C	208	1
ESN	HG02938	2C	76	2
ESN	HG02977	2C	202	6
ESN	HG02979	2C	317	8
ESN	HG03099	2C	123	3
ESN	HG03103	2C	113	3
ESN	HG03105	2C	107	3
ESN	HG03114	2C	159	5
ESN	HG03115	2C	84	1
ESN	HG03129	2C	205	5
ESN	HG03130	2C	263	6
ESN	HG03163	2C	351	13
ESN	HG03166	2C	88	1
ESN	HG03169	2C	329	11
ESN	HG03190	2C	68	0
ESN	HG03271	2C	76	2
ESN	HG03295	2C	104	0
ESN	HG03298	2C	104	4
ESN	HG03300	2C	128	3
ESN	HG03301	2C	154	6
ESN	HG03311	2C	61	0
ESN	HG03313	2C	108	0
ESN	HG03352	2C	207	5
ESN	HG03367	2C	148	2
ESN	HG03370	2C	26	0
ESN	HG03511	2C	206	8
ESN	HG03515	2C	116	2
FIN	HG00176	2C	49	1
FIN	HG00183	2C	89	1
FIN	HG00185	2C	30	1
FIN	HG00187	2C	40	0
FIN	HG00267	2C	20	0
FIN	HG00269	2C	19	0
FIN	HG00271	2C	31	1
FIN	HG00272	2C	8	0
FIN	HG00274	2C	15	0
FIN	HG00275	2C	23	2
FIN	HG00277	2C	42	1
FIN	HG00280	2C	53	1
FIN	HG00290	2C	54	0
FIN	HG00320	2C	41	0
FIN	HG00323	2C	46	1
FIN	HG00324	2C	60	1
FIN	HG00327	2C	17	0
FIN	HG00328	2C	38	2
FIN	HG00331	2C	81	0
FIN	HG00334	2C	36	1
FIN	HG00339	2C	37	0
FIN	HG00341	2C	75	0
FIN	HG00342	2C	33	1
FIN	HG00346	2C	41	1
FIN	HG00351	2C	20	0
FIN	HG00358	2C	22	0
FIN	HG00362	2C	36	0
FIN	HG00364	2C	76	3
FIN	HG00365	2C	19	0
FIN	HG00373	2C	30	1
FIN	HG00375	2C	49	0
FIN	HG00376	2C	29	1
FIN	HG00382	2C	14	0
FIN	HG00383	2C	24	0
GBR	HG00096	2C	39	0
GBR	HG00100	2C	64	3
GBR	HG00103	2C	192	0
GBR	HG00110	2C	295	9
GBR	HG00111	2C	61	1
GBR	HG00112	2C	33	1
GBR	HG00114	2C	67	0
GBR	HG00121	2C	139	2
GBR	HG00125	2C	90	1
GBR	HG00127	2C	142	3
GBR	HG00236	2C	375	7
GBR	HG00238	2C	43	0
GBR	HG00245	2C	74	0
GBR	HG00257	2C	51	0
GBR	HG00258	2C	55	1
GIH	NA20850	2C	97	4
GIH	NA20863	2C	46	3
GIH	NA20867	2C	30	1
GIH	NA20872	2C	199	4
GIH	NA20877	2C	79	5
GIH	NA20881	2C	123	2
GIH	NA20884	2C	140	2
GIH	NA20885	2C	191	9
GIH	NA20887	2C	180	9
GIH	NA20889	2C	32	0
GIH	NA20890	2C	208	2
GIH	NA20892	2C	61	2
GIH	NA20894	2C	221	5
GIH	NA20895	2C	171	5
GIH	NA20897	2C	104	1
GIH	NA20899	2C	93	2
GIH	NA20903	2C	153	6
GIH	NA20910	2C	211	12
GIH	NA20911	2C	47	0
GIH	NA21087	2C	48	0
GIH	NA21089	2C	48	1
GIH	NA21093	2C	4	0
GIH	NA21094	2C	20	0
GIH	NA21095	2C	526	14
GIH	NA21097	2C	166	5
GIH	NA21098	2C	28	0
GIH	NA21099	2C	51	1
GIH	NA21102	2C	24	0
GIH	NA21106	2C	43	0
GIH	NA21107	2C	46	0
GIH	NA21108	2C	411	19
GIH	NA21109	2C	11	0
GIH	NA21113	2C	34	1
GIH	NA21114	2C	25	0
GIH	NA21117	2C	113	4
GIH	NA21129	2C	136	2
GIH	NA21135	2C	26	0
GIH	NA21141	2C	25	0
GIH	NA21142	2C	45	0
GIH	NA21144	2C	21	0
GWD	HG02462	2C	74	1
GWD	HG02573	2C	100	3
GWD	HG02582	2C	117	0
GWD	HG02583	2C	150	2
GWD	HG02586	2C	371	14
GWD	HG02611	2C	144	1
GWD	HG02623	2C	130	4
GWD	HG02642	2C	41	0
GWD	HG02667	2C	614	18
GWD	HG02703	2C	66	3
GWD	HG02757	2C	83	2
GWD	HG02760	2C	114	1
GWD	HG02763	2C	461	11
GWD	HG02769	2C	388	6
GWD	HG02808	2C	430	6
GWD	HG02816	2C	236	2
GWD	HG02837	2C	444	14
GWD	HG02879	2C	126	2
GWD	HG02895	2C	132	1
GWD	HG02896	2C	73	1
GWD	HG03024	2C	160	4
GWD	HG03027	2C	149	5
IBS	HG01504	2C	34	4
IBS	HG01506	2C	417	6
IBS	HG01528	2C	153	8
IBS	HG01531	2C	169	8
IBS	HG01536	2C	48	0
IBS	HG01602	2C	262	6
IBS	HG01603	2C	52	0
IBS	HG01610	2C	134	3
IBS	HG01615	2C	312	3
IBS	HG01628	2C	673	21
IBS	HG01631	2C	18	0
IBS	HG01632	2C	103	2
IBS	HG01670	2C	111	2
IBS	HG01672	2C	64	5
IBS	HG01679	2C	246	9
IBS	HG01680	2C	180	6
IBS	HG01694	2C	383	6
IBS	HG01697	2C	130	2
IBS	HG01700	2C	85	1
IBS	HG01708	2C	56	1
IBS	HG01757	2C	90	1
IBS	HG01762	2C	284	8
IBS	HG01765	2C	80	1
IBS	HG01766	2C	97	0
IBS	HG01783	2C	91	1
IBS	HG01784	2C	137	2
IBS	HG02230	2C	26	0
ITU	HG03713	2C	249	6
ITU	HG03716	2C	176	3
ITU	HG03717	2C	82	4
ITU	HG03720	2C	88	3
ITU	HG03770	2C	445	12
ITU	HG03772	2C	101	1
ITU	HG03773	2C	87	3
ITU	HG03774	2C	209	8
ITU	HG03775	2C	198	10
ITU	HG03777	2C	155	3
ITU	HG03785	2C	76	0
ITU	HG03786	2C	126	4
ITU	HG03788	2C	353	6
ITU	HG03790	2C	143	3
ITU	HG03792	2C	258	8
ITU	HG03861	2C	79	3
ITU	HG03863	2C	190	6
ITU	HG03864	2C	107	3
ITU	HG03868	2C	158	4
ITU	HG03872	2C	62	2
ITU	HG04018	2C	74	1
ITU	HG04020	2C	228	7
ITU	HG04023	2C	66	1
ITU	HG04025	2C	57	0
ITU	HG04026	2C	119	3
ITU	HG04063	2C	44	1
ITU	HG04080	2C	56	1
ITU	HG04090	2C	98	1
ITU	HG04093	2C	97	3
ITU	HG04094	2C	123	7
ITU	HG04200	2C	74	2
ITU	HG04202	2C	163	3
ITU	HG04206	2C	164	7
ITU	HG04212	2C	202	6
KHV	HG01841	2C	74	2
KHV	HG01848	2C	37	0
KHV	HG01870	2C	213	9
KHV	HG01873	2C	269	11
KHV	HG02057	2C	50	1
KHV	HG02078	2C	216	5
KHV	HG02127	2C	160	4
KHV	HG02512	2C	108	2
LWK	NA19025	2C	179	2
LWK	NA19042	2C	52	0
LWK	NA19319	2C	112	2
LWK	NA19328	2C	209	6
LWK	NA19375	2C	143	4
LWK	NA19377	2C	55	1
LWK	NA19399	2C	94	2
LWK	NA19443	2C	133	3
LWK	NA19462	2C	102	2
MSL	HG03057	2C	154	3
MSL	HG03061	2C	174	1
MSL	HG03063	2C	120	4
MSL	HG03212	2C	331	11
MSL	HG03376	2C	87	2
MSL	HG03385	2C	93	3
MSL	HG03388	2C	142	1
MSL	HG03439	2C	149	3
MSL	HG03556	2C	87	1
MSL	HG03571	2C	154	3
MXL	NA19649	2C	303	2
MXL	NA19652	2C	285	4
MXL	NA19655	2C	208	2
MXL	NA19669	2C	491	14
MXL	NA19716	2C	460	14
MXL	NA19728	2C	784	32
MXL	NA19750	2C	225	10
MXL	NA19780	2C	493	23
PEL	HG01566	2C	349	6
PEL	HG01571	2C	80	2
PEL	HG01924	2C	396	12
PEL	HG01933	2C	114	3
PEL	HG01944	2C	484	11
PEL	HG01976	2C	70	2
PEL	HG01977	2C	106	0
PEL	HG02090	2C	1524	22
PEL	HG02260	2C	53	1
PEL	HG02278	2C	105	7
PEL	HG02285	2C	89	3
PEL	HG02298	2C	142	0
PEL	HG01926	2C	10	0
PEL	HG01938	2C	55	1
PEL	HG02259	2C	10	0
PJL	HG02493	2C	125	3
PJL	HG02600	2C	70	1
PJL	HG02603	2C	359	8
PJL	HG02651	2C	77	1
PJL	HG02654	2C	129	1
PJL	HG02660	2C	424	10
PJL	HG02682	2C	219	5
PJL	HG02687	2C	54	1
PJL	HG02688	2C	39	0
PJL	HG02691	2C	101	3
PJL	HG02697	2C	130	4
PJL	HG02724	2C	43	0
PJL	HG02725	2C	97	4
PJL	HG02727	2C	81	0
PJL	HG02733	2C	138	3
PJL	HG02778	2C	72	3
PJL	HG02783	2C	29	0
PJL	HG02784	2C	39	1
PJL	HG02786	2C	38	0
PJL	HG02787	2C	59	1
PJL	HG03015	2C	47	0
PJL	HG03016	2C	37	0
PJL	HG03018	2C	114	0
PJL	HG03234	2C	78	0
PJL	HG03237	2C	261	9
PJL	HG03624	2C	156	4
PJL	HG03640	2C	274	10
PJL	HG03660	2C	59	0
PJL	HG03663	2C	40	1
PJL	HG03667	2C	209	3
PJL	HG03705	2C	26	1
PJL	HG03706	2C	71	0
PJL	HG03767	2C	221	3
PUR	HG00551	2C	36	2
PUR	HG00553	2C	100	3
PUR	HG00638	2C	69	2
PUR	HG00640	2C	59	7
PUR	HG00641	2C	67	1
PUR	HG00731	2C	83	1
PUR	HG00732	2C	49	2
PUR	HG00734	2C	21	0
PUR	HG00736	2C	30	0
PUR	HG00737	2C	90	1
PUR	HG00740	2C	37	0
PUR	HG00742	2C	27	0
PUR	HG00743	2C	44	1
PUR	HG01048	2C	69	2
PUR	HG01052	2C	145	0
PUR	HG01055	2C	62	2
PUR	HG01058	2C	348	10
PUR	HG01060	2C	99	1
PUR	HG01061	2C	123	1
PUR	HG01064	2C	59	0
PUR	HG01067	2C	113	4
PUR	HG01069	2C	66	0
PUR	HG01070	2C	23	1
PUR	HG01072	2C	15	0
PUR	HG01073	2C	19	0
PUR	HG01077	2C	114	3
PUR	HG01079	2C	187	4
PUR	HG01082	2C	79	1
PUR	HG01086	2C	67	1
PUR	HG01088	2C	127	4
PUR	HG01095	2C	82	1
PUR	HG01097	2C	42	1
PUR	HG01101	2C	106	2
PUR	HG01102	2C	33	0
PUR	HG01105	2C	59	0
PUR	HG01107	2C	89	3
PUR	HG01110	2C	103	1
PUR	HG01162	2C	81	0
PUR	HG01164	2C	62	4
PUR	HG01167	2C	127	5
PUR	HG01170	2C	44	0
PUR	HG01174	2C	259	3
PUR	HG01177	2C	77	2
PUR	HG01183	2C	104	2
PUR	HG01187	2C	288	4
PUR	HG01188	2C	316	5
PUR	HG01190	2C	144	4
PUR	HG01191	2C	74	1
PUR	HG01200	2C	186	2
PUR	HG01204	2C	44	1
PUR	HG01205	2C	50	2
PUR	HG01241	2C	2142	48
PUR	HG01247	2C	292	4
PUR	HG01248	2C	25	0
PUR	HG01303	2C	67	1
PUR	HG01305	2C	254	4
PUR	HG01308	2C	100	1
PUR	HG01323	2C	63	2
PUR	HG01325	2C	208	2
PUR	HG01395	2C	34	0
PUR	HG01396	2C	166	2
PUR	HG01398	2C	708	21
PUR	HG01402	2C	637	14
PUR	HG01413	2C	112	3
STU	HG03679	2C	289	7
STU	HG03681	2C	161	4
STU	HG03684	2C	406	13
STU	HG03685	2C	99	1
STU	HG03686	2C	368	8
STU	HG03689	2C	222	6
STU	HG03692	2C	159	2
STU	HG03693	2C	132	2
STU	HG03695	2C	138	2
STU	HG03697	2C	197	2
STU	HG03698	2C	91	3
STU	HG03743	2C	394	10
STU	HG03750	2C	5	0
STU	HG03753	2C	57	1
STU	HG03754	2C	2	0
STU	HG03755	2C	90	1
STU	HG03844	2C	610	11
STU	HG03849	2C	44	1
STU	HG03850	2C	82	1
STU	HG03851	2C	113	1
STU	HG03886	2C	26	0
STU	HG03897	2C	81	2
STU	HG03943	2C	87	0
STU	HG03945	2C	245	7
STU	HG03949	2C	227	9
STU	HG03953	2C	139	5
STU	HG03989	2C	142	4
STU	HG03991	2C	107	0
STU	HG03995	2C	105	4
STU	HG04075	2C	313	6
TSI	NA20502	2C	124	4
TSI	NA20507	2C	147	2
TSI	NA20582	2C	102	1
TSI	NA20585	2C	543	13
TSI	NA20762	2C	65	0
TSI	NA20778	2C	62	0
TSI	NA20805	2C	136	2
TSI	NA20812	2C	43	3
TSI	NA20819	2C	243	3
TSI	NA20826	2C	83	3
YRI	NA18501	2C	133	1
YRI	NA18508	2C	67	3
YRI	NA19096	2C	61	2
YRI	NA19113	2C	157	2
YRI	NA19137	2C	83	1
YRI	NA19160	2C	49	0
YRI	NA19171	2C	58	0
YRI	NA19172	2C	135	4
YRI	NA19189	2C	253	5
YRI	NA19197	2C	99	2
YRI	NA19201	2C	177	6
CDX	HG01816	2x1C	580	16
ITU	HG03867	2x1C	780	28
ITU	HG04056	2x1C	519	24
ITU	HG04070	2x1C	1497	44
ITU	HG04211	2x1C	980	43
MXL	NA19679	2x1C	2235	45
PJL	HG02604	2x1C	1520	47
PJL	HG02649	2x1C	1007	31
PJL	HG02655	2x1C	1055	24
PJL	HG02658	2x1C	2398	65
PJL	HG02684	2x1C	1142	37
PJL	HG02690	2x1C	636	20
PJL	HG02694	2x1C	1070	36
PJL	HG02734	2x1C	2105	62
PJL	HG03022	2x1C	399	12
STU	HG03690	2x1C	503	8
STU	HG03696	2x1C	1081	37
STU	HG03740	2x1C	838	32
STU	HG03752	2x1C	349	12
STU	HG03837	2x1C	979	31
STU	HG03858	2x1C	1126	32
STU	HG03896	2x1C	1049	23
STU	HG03898	2x1C	497	13
STU	HG03955	2x1C	316	8
STU	HG03985	2x1C	451	20
PEL	HG01992	AV	18	1
ASW	NA20314	NA	2008	42
ITU	HG03784	NA	58	3
ITU	HG04054	NA	194	9
PEL	HG01936	NA	53	3
PEL	HG01947	NA	91	3
PEL	HG01973	NA	42	0
PEL	HG02301	NA	18	0
ACB	HG01879	OUT	114	0
ACB	HG01880	OUT	189	1
ACB	HG01882	OUT	67	1
ACB	HG01883	OUT	162	1
ACB	HG01885	OUT	131	1
ACB	HG01886	OUT	102	2
ACB	HG01889	OUT	153	3
ACB	HG01890	OUT	108	2
ACB	HG01894	OUT	60	0
ACB	HG01914	OUT	99	0
ACB	HG01915	OUT	50	2
ACB	HG01956	OUT	94	3
ACB	HG01958	OUT	137	3
ACB	HG01985	OUT	97	2
ACB	HG01986	OUT	144	2
ACB	HG01988	OUT	286	7
ACB	HG01989	OUT	84	1
ACB	HG01990	OUT	274	3
ACB	HG02009	OUT	58	1
ACB	HG02010	OUT	145	2
ACB	HG02012	OUT	159	0
ACB	HG02013	OUT	113	5
ACB	HG02014	OUT	175	2
ACB	HG02051	OUT	97	2
ACB	HG02052	OUT	103	3
ACB	HG02053	OUT	90	0
ACB	HG02054	OUT	130	0
ACB	HG02095	OUT	94	0
ACB	HG02107	OUT	100	1
ACB	HG02108	OUT	66	1
ACB	HG02111	OUT	98	1
ACB	HG02143	OUT	108	2
ACB	HG02144	OUT	64	1
ACB	HG02255	OUT	113	2
ACB	HG02256	OUT	102	2
ACB	HG02281	OUT	145	8
ACB	HG02282	OUT	77	3
ACB	HG02283	OUT	169	1
ACB	HG02284	OUT	86	5
ACB	HG02307	OUT	151	5
ACB	HG02308	OUT	131	3
ACB	HG02309	OUT	75	2
ACB	HG02315	OUT	165	2
ACB	HG02317	OUT	159	3
ACB	HG02318	OUT	149	4
ACB	HG02322	OUT	107	3
ACB	HG02323	OUT	110	5
ACB	HG02325	OUT	137	1
ACB	HG02330	OUT	102	0
ACB	HG02332	OUT	123	3
ACB	HG02334	OUT	128	2
ACB	HG02337	OUT	60	1
ACB	HG02343	OUT	76	0
ACB	HG02419	OUT	178	6
ACB	HG02420	OUT	84	3
ACB	HG02427	OUT	62	4
ACB	HG02429	OUT	12	0
ACB	HG02433	OUT	205	2
ACB	HG02439	OUT	94	1
ACB	HG02442	OUT	167	5
ACB	HG02445	OUT	65	0
ACB	HG02449	OUT	140	0
ACB	HG02450	OUT	148	3
ACB	HG02455	OUT	84	2
ACB	HG02470	OUT	98	1
ACB	HG02471	OUT	110	4
ACB	HG02476	OUT	137	2
ACB	HG02477	OUT	87	1
ACB	HG02479	OUT	9	0
ACB	HG02481	OUT	62	0
ACB	HG02484	OUT	67	1
ACB	HG02485	OUT	148	2
ACB	HG02489	OUT	67	0
ACB	HG02496	OUT	102	2
ACB	HG02497	OUT	66	1
ACB	HG02501	OUT	116	2
ACB	HG02502	OUT	147	8
ACB	HG02505	OUT	128	0
ACB	HG02508	OUT	180	3
ACB	HG02511	OUT	129	1
ACB	HG02536	OUT	131	4
ACB	HG02537	OUT	341	7
ACB	HG02541	OUT	96	2
ACB	HG02545	OUT	206	0
ACB	HG02546	OUT	138	5
ACB	HG02549	OUT	104	2
ACB	HG02554	OUT	119	1
ACB	HG02555	OUT	166	3
ACB	HG02557	OUT	51	0
ACB	HG02558	OUT	120	3
ACB	HG02577	OUT	114	2
ACB	HG02580	OUT	85	4
ASW	NA19625	OUT	68	2
ASW	NA19700	OUT	194	6
ASW	NA19701	OUT	459	9
ASW	NA19703	OUT	209	3
ASW	NA19704	OUT	248	4
ASW	NA19707	OUT	304	3
ASW	NA19711	OUT	493	11
ASW	NA19712	OUT	402	8
ASW	NA19713	OUT	284	5
ASW	NA19818	OUT	277	5
ASW	NA19819	OUT	191	1
ASW	NA19834	OUT	159	1
ASW	NA19835	OUT	248	4
ASW	NA19900	OUT	221	3
ASW	NA19904	OUT	8	0
ASW	NA19908	OUT	409	15
ASW	NA19909	OUT	277	5
ASW	NA19913	OUT	8	0
ASW	NA19914	OUT	239	2
ASW	NA19916	OUT	342	7
ASW	NA19917	OUT	317	12
ASW	NA19920	OUT	376	9
ASW	NA19921	OUT	209	2
ASW	NA19922	OUT	234	4
ASW	NA19923	OUT	370	7
ASW	NA19982	OUT	256	12
ASW	NA19984	OUT	328	4
ASW	NA20126	OUT	248	8
ASW	NA20127	OUT	290	5
ASW	NA20274	OUT	58	0
ASW	NA20276	OUT	451	18
ASW	NA20278	OUT	82	2
ASW	NA20281	OUT	357	5
ASW	NA20282	OUT	277	9
ASW	NA20287	OUT	305	3
ASW	NA20289	OUT	377	6
ASW	NA20291	OUT	245	7
ASW	NA20294	OUT	422	9
ASW	NA20296	OUT	236	5
ASW	NA20298	OUT	311	3
ASW	NA20299	OUT	97	1
ASW	NA20317	OUT	17	0
ASW	NA20318	OUT	14	0
ASW	NA20320	OUT	14	0
ASW	NA20321	OUT	30	0
ASW	NA20332	OUT	173	3
ASW	NA20334	OUT	21	0
ASW	NA20339	OUT	235	6
ASW	NA20340	OUT	210	6
ASW	NA20342	OUT	307	5
ASW	NA20346	OUT	210	6
ASW	NA20348	OUT	328	8
ASW	NA20351	OUT	232	7
ASW	NA20355	OUT	11	0
ASW	NA20356	OUT	351	9
ASW	NA20357	OUT	476	5
ASW	NA20359	OUT	16	0
ASW	NA20362	OUT	14	0
ASW	NA20412	OUT	309	4
BEB	HG03006	OUT	35	0
BEB	HG03009	OUT	56	1
BEB	HG03012	OUT	46	1
BEB	HG03585	OUT	46	0
BEB	HG03589	OUT	96	5
BEB	HG03593	OUT	108	4
BEB	HG03594	OUT	84	2
BEB	HG03595	OUT	65	0
BEB	HG03598	OUT	120	1
BEB	HG03600	OUT	35	0
BEB	HG03603	OUT	68	0
BEB	HG03604	OUT	58	1
BEB	HG03607	OUT	77	1
BEB	HG03611	OUT	31	2
BEB	HG03616	OUT	76	1
BEB	HG03793	OUT	66	0
BEB	HG03796	OUT	60	1
BEB	HG03800	OUT	75	4
BEB	HG03805	OUT	98	2
BEB	HG03809	OUT	93	0
BEB	HG03812	OUT	73	1
BEB	HG03815	OUT	48	2
BEB	HG03821	OUT	82	1
BEB	HG03823	OUT	54	0
BEB	HG03824	OUT	168	4
BEB	HG03826	OUT	115	3
BEB	HG03832	OUT	44	0
BEB	HG03833	OUT	56	2
BEB	HG03902	OUT	67	0
BEB	HG03905	OUT	44	0
BEB	HG03908	OUT	56	2
BEB	HG03911	OUT	53	0
BEB	HG03913	OUT	60	0
BEB	HG03914	OUT	67	3
BEB	HG03916	OUT	121	2
BEB	HG03917	OUT	71	0
BEB	HG03919	OUT	58	1
BEB	HG03920	OUT	56	2
BEB	HG03922	OUT	56	1
BEB	HG03925	OUT	53	0
BEB	HG03928	OUT	116	2
BEB	HG03931	OUT	51	1
BEB	HG03934	OUT	44	2
BEB	HG04131	OUT	63	1
BEB	HG04134	OUT	91	3
BEB	HG04141	OUT	82	2
BEB	HG04144	OUT	85	4
BEB	HG04146	OUT	90	3
BEB	HG04153	OUT	53	2
BEB	HG04155	OUT	67	1
BEB	HG04156	OUT	87	0
BEB	HG04158	OUT	95	4
BEB	HG04159	OUT	51	2
BEB	HG04161	OUT	102	1
BEB	HG04162	OUT	46	0
BEB	HG04164	OUT	32	0
BEB	HG04171	OUT	49	0
BEB	HG04173	OUT	41	2
BEB	HG04176	OUT	83	1
BEB	HG04182	OUT	91	2
BEB	HG04183	OUT	83	1
BEB	HG04185	OUT	118	0
BEB	HG04186	OUT	58	4
BEB	HG04188	OUT	89	1
BEB	HG04189	OUT	85	0
BEB	HG04194	OUT	37	1
BEB	HG04195	OUT	49	0
CDX	HG00759	OUT	39	4
CDX	HG00766	OUT	35	0
CDX	HG00844	OUT	18	0
CDX	HG00867	OUT	52	1
CDX	HG00879	OUT	50	0
CDX	HG00881	OUT	24	0
CDX	HG00956	OUT	16	0
CDX	HG00978	OUT	55	0
CDX	HG00982	OUT	31	1
CDX	HG01028	OUT	28	1
CDX	HG01029	OUT	35	2
CDX	HG01795	OUT	88	1
CDX	HG01796	OUT	41	0
CDX	HG01798	OUT	111	1
CDX	HG01799	OUT	26	0
CDX	HG01802	OUT	32	0
CDX	HG01806	OUT	38	0
CDX	HG01807	OUT	25	1
CDX	HG01808	OUT	23	1
CDX	HG01815	OUT	46	1
CDX	HG02151	OUT	41	1
CDX	HG02155	OUT	100	1
CDX	HG02165	OUT	56	0
CDX	HG02179	OUT	11	0
CDX	HG02180	OUT	26	0
CDX	HG02181	OUT	14	0
CDX	HG02182	OUT	31	0
CDX	HG02186	OUT	34	0
CDX	HG02187	OUT	17	0
CDX	HG02190	OUT	24	0
CDX	HG02250	OUT	42	1
CDX	HG02351	OUT	39	0
CDX	HG02353	OUT	15	0
CDX	HG02355	OUT	28	1
CDX	HG02356	OUT	38	0
CDX	HG02360	OUT	37	0
CDX	HG02364	OUT	61	0
CDX	HG02367	OUT	85	1
CDX	HG02371	OUT	81	2
CDX	HG02373	OUT	70	0
CDX	HG02374	OUT	50	0
CDX	HG02375	OUT	35	0
CDX	HG02382	OUT	40	1
CDX	HG02384	OUT	36	0
CDX	HG02385	OUT	39	1
CDX	HG02386	OUT	138	3
CDX	HG02389	OUT	26	1
CDX	HG02390	OUT	33	0
CDX	HG02395	OUT	31	1
CDX	HG02396	OUT	18	0
CDX	HG02398	OUT	50	0
CDX	HG02399	OUT	29	0
CDX	HG02401	OUT	54	0
CDX	HG02402	OUT	64	1
CDX	HG02407	OUT	36	1
CDX	HG02409	OUT	25	0
CDX	HG02410	OUT	75	0
CEU	NA06984	OUT	35	0
CEU	NA06985	OUT	44	1
CEU	NA06986	OUT	56	1
CEU	NA06989	OUT	18	0
CEU	NA06994	OUT	23	0
CEU	NA07000	OUT	52	0
CEU	NA07037	OUT	27	0
CEU	NA07048	OUT	9	0
CEU	NA07051	OUT	31	0
CEU	NA07056	OUT	28	0
CEU	NA07347	OUT	41	0
CEU	NA07357	OUT	50	1
CEU	NA10847	OUT	32	0
CEU	NA10851	OUT	111	1
CEU	NA11829	OUT	36	2
CEU	NA11830	OUT	57	0
CEU	NA11831	OUT	30	0
CEU	NA11832	OUT	66	1
CEU	NA11840	OUT	28	0
CEU	NA11843	OUT	77	1
CEU	NA11881	OUT	42	0
CEU	NA11892	OUT	33	0
CEU	NA11893	OUT	55	1
CEU	NA11894	OUT	49	1
CEU	NA11918	OUT	36	1
CEU	NA11919	OUT	15	1
CEU	NA11920	OUT	38	0
CEU	NA11930	OUT	52	1
CEU	NA11931	OUT	44	0
CEU	NA11932	OUT	42	2
CEU	NA11933	OUT	22	0
CEU	NA11992	OUT	96	4
CEU	NA11994	OUT	40	1
CEU	NA11995	OUT	29	0
CEU	NA12003	OUT	25	0
CEU	NA12004	OUT	43	0
CEU	NA12005	OUT	35	0
CEU	NA12006	OUT	58	0
CEU	NA12043	OUT	40	0
CEU	NA12044	OUT	38	0
CEU	NA12045	OUT	17	0
CEU	NA12046	OUT	33	1
CEU	NA12058	OUT	52	1
CEU	NA12144	OUT	25	0
CEU	NA12154	OUT	45	0
CEU	NA12155	OUT	29	0
CEU	NA12156	OUT	20	0
CEU	NA12234	OUT	15	0
CEU	NA12249	OUT	38	0
CEU	NA12272	OUT	23	1
CEU	NA12273	OUT	51	1
CEU	NA12275	OUT	19	0
CEU	NA12282	OUT	35	0
CEU	NA12283	OUT	74	1
CEU	NA12286	OUT	63	0
CEU	NA12287	OUT	26	0
CEU	NA12340	OUT	64	0
CEU	NA12341	OUT	50	0
CEU	NA12347	OUT	102	2
CEU	NA12348	OUT	38	1
CEU	NA12383	OUT	32	0
CEU	NA12399	OUT	35	2
CEU	NA12400	OUT	32	0
CEU	NA12413	OUT	47	0
CEU	NA12414	OUT	24	1
CEU	NA12489	OUT	23	1
CEU	NA12546	OUT	16	1
CEU	NA12716	OUT	72	0
CEU	NA12717	OUT	44	2
CEU	NA12718	OUT	43	0
CEU	NA12748	OUT	33	1
CEU	NA12749	OUT	30	2
CEU	NA12750	OUT	58	0
CEU	NA12751	OUT	21	0
CEU	NA12760	OUT	27	1
CEU	NA12761	OUT	39	1
CEU	NA12762	OUT	12	0
CEU	NA12763	OUT	72	2
CEU	NA12775	OUT	59	1
CEU	NA12776	OUT	34	2
CEU	NA12777	OUT	45	1
CEU	NA12778	OUT	40	0
CEU	NA12812	OUT	24	0
CEU	NA12813	OUT	54	1
CEU	NA12814	OUT	46	0
CEU	NA12815	OUT	19	0
CEU	NA12827	OUT	85	1
CEU	NA12828	OUT	32	0
CEU	NA12829	OUT	30	0
CEU	NA12830	OUT	34	0
CEU	NA12842	OUT	24	0
CEU	NA12843	OUT	39	1
CEU	NA12872	OUT	54	0
CEU	NA12873	OUT	40	0
CEU	NA12874	OUT	469	18
CEU	NA12878	OUT	30	0
CEU	NA12889	OUT	45	1
CEU	NA12890	OUT	44	0
CHB	NA18525	OUT	39	0
CHB	NA18526	OUT	34	0
CHB	NA18528	OUT	70	2
CHB	NA18530	OUT	39	1
CHB	NA18531	OUT	19	0
CHB	NA18532	OUT	50	2
CHB	NA18533	OUT	59	0
CHB	NA18534	OUT	24	1
CHB	NA18535	OUT	38	2
CHB	NA18537	OUT	39	0
CHB	NA18538	OUT	29	0
CHB	NA18539	OUT	31	0
CHB	NA18541	OUT	23	0
CHB	NA18542	OUT	24	0
CHB	NA18543	OUT	28	0
CHB	NA18544	OUT	21	0
CHB	NA18545	OUT	42	0
CHB	NA18546	OUT	14	0
CHB	NA18547	OUT	59	1
CHB	NA18548	OUT	23	0
CHB	NA18549	OUT	25	0
CHB	NA18550	OUT	161	2
CHB	NA18552	OUT	15	0
CHB	NA18553	OUT	91	3
CHB	NA18555	OUT	31	0
CHB	NA18558	OUT	25	0
CHB	NA18559	OUT	14	0
CHB	NA18560	OUT	27	0
CHB	NA18561	OUT	54	0
CHB	NA18562	OUT	18	0
CHB	NA18563	OUT	58	2
CHB	NA18564	OUT	19	1
CHB	NA18565	OUT	59	2
CHB	NA18566	OUT	74	1
CHB	NA18567	OUT	30	0
CHB	NA18570	OUT	47	0
CHB	NA18571	OUT	23	0
CHB	NA18572	OUT	14	0
CHB	NA18573	OUT	23	0
CHB	NA18574	OUT	26	1
CHB	NA18577	OUT	27	0
CHB	NA18579	OUT	22	0
CHB	NA18582	OUT	29	0
CHB	NA18591	OUT	41	1
CHB	NA18592	OUT	31	1
CHB	NA18593	OUT	37	1
CHB	NA18595	OUT	22	0
CHB	NA18596	OUT	49	0
CHB	NA18597	OUT	52	0
CHB	NA18599	OUT	31	1
CHB	NA18602	OUT	35	0
CHB	NA18603	OUT	12	0
CHB	NA18605	OUT	167	3
CHB	NA18608	OUT	27	0
CHB	NA18609	OUT	20	0
CHB	NA18610	OUT	25	1
CHB	NA18611	OUT	24	0
CHB	NA18612	OUT	45	1
CHB	NA18613	OUT	23	0
CHB	NA18614	OUT	33	0
CHB	NA18615	OUT	25	0
CHB	NA18616	OUT	18	0
CHB	NA18617	OUT	56	2
CHB	NA18618	OUT	139	3
CHB	NA18619	OUT	40	0
CHB	NA18620	OUT	35	0
CHB	NA18621	OUT	44	1
CHB	NA18622	OUT	31	0
CHB	NA18623	OUT	42	0
CHB	NA18624	OUT	13	0
CHB	NA18625	OUT	24	2
CHB	NA18626	OUT	57	0
CHB	NA18628	OUT	43	0
CHB	NA18629	OUT	32	1
CHB	NA18630	OUT	22	0
CHB	NA18631	OUT	18	0
CHB	NA18632	OUT	41	1
CHB	NA18633	OUT	38	1
CHB	NA18634	OUT	21	1
CHB	NA18635	OUT	23	1
CHB	NA18636	OUT	54	0
CHB	NA18637	OUT	60	2
CHB	NA18638	OUT	20	0
CHB	NA18639	OUT	36	1
CHB	NA18640	OUT	99	1
CHB	NA18641	OUT	12	0
CHB	NA18642	OUT	73	4
CHB	NA18643	OUT	28	0
CHB	NA18644	OUT	20	1
CHB	NA18645	OUT	17	1
CHB	NA18646	OUT	37	1
CHB	NA18647	OUT	38	0
CHB	NA18648	OUT	59	0
CHB	NA18740	OUT	43	1
CHB	NA18745	OUT	18	0
CHB	NA18747	OUT	40	0
CHB	NA18748	OUT	35	0
CHB	NA18749	OUT	31	0
CHB	NA18757	OUT	31	0
CHS	HG00403	OUT	30	0
CHS	HG00404	OUT	20	0
CHS	HG00406	OUT	15	0
CHS	HG00407	OUT	23	0
CHS	HG00409	OUT	36	1
CHS	HG00410	OUT	17	0
CHS	HG00419	OUT	22	0
CHS	HG00421	OUT	22	0
CHS	HG00422	OUT	21	0
CHS	HG00428	OUT	55	0
CHS	HG00436	OUT	22	0
CHS	HG00437	OUT	20	0
CHS	HG00442	OUT	16	0
CHS	HG00443	OUT	47	0
CHS	HG00445	OUT	15	0
CHS	HG00446	OUT	16	0
CHS	HG00448	OUT	26	1
CHS	HG00449	OUT	35	0
CHS	HG00451	OUT	51	1
CHS	HG00452	OUT	17	0
CHS	HG00457	OUT	14	0
CHS	HG00458	OUT	24	0
CHS	HG00463	OUT	16	0
CHS	HG00464	OUT	23	0
CHS	HG00472	OUT	44	1
CHS	HG00475	OUT	13	0
CHS	HG00476	OUT	29	0
CHS	HG00478	OUT	19	0
CHS	HG00479	OUT	28	1
CHS	HG00500	OUT	16	2
CHS	HG00513	OUT	22	0
CHS	HG00524	OUT	48	1
CHS	HG00530	OUT	24	1
CHS	HG00531	OUT	20	0
CHS	HG00533	OUT	24	0
CHS	HG00534	OUT	19	0
CHS	HG00536	OUT	46	2
CHS	HG00537	OUT	24	0
CHS	HG00542	OUT	25	0
CHS	HG00543	OUT	66	0
CHS	HG00556	OUT	20	0
CHS	HG00557	OUT	26	0
CHS	HG00559	OUT	22	0
CHS	HG00560	OUT	39	0
CHS	HG00565	OUT	20	0
CHS	HG00566	OUT	20	0
CHS	HG00580	OUT	10	0
CHS	HG00581	OUT	39	0
CHS	HG00583	OUT	28	1
CHS	HG00584	OUT	11	0
CHS	HG00589	OUT	21	0
CHS	HG00590	OUT	20	1
CHS	HG00592	OUT	61	1
CHS	HG00593	OUT	43	1
CHS	HG00595	OUT	8	0
CHS	HG00596	OUT	21	0
CHS	HG00598	OUT	21	0
CHS	HG00599	OUT	42	0
CHS	HG00607	OUT	11	0
CHS	HG00608	OUT	18	0
CHS	HG00610	OUT	25	0
CHS	HG00611	OUT	50	0
CHS	HG00613	OUT	12	0
CHS	HG00614	OUT	22	0
CHS	HG00619	OUT	58	1
CHS	HG00620	OUT	23	1
CHS	HG00622	OUT	38	2
CHS	HG00623	OUT	99	3
CHS	HG00625	OUT	45	1
CHS	HG00626	OUT	18	0
CHS	HG00628	OUT	21	0
CHS	HG00629	OUT	29	0
CHS	HG00631	OUT	25	0
CHS	HG00632	OUT	14	0
CHS	HG00634	OUT	15	0
CHS	HG00650	OUT	17	0
CHS	HG00651	OUT	13	0
CHS	HG00653	OUT	14	0
CHS	HG00654	OUT	15	0
CHS	HG00656	OUT	23	0
CHS	HG00657	OUT	94	0
CHS	HG00662	OUT	21	0
CHS	HG00663	OUT	15	0
CHS	HG00671	OUT	20	0
CHS	HG00672	OUT	15	0
CHS	HG00674	OUT	40	1
CHS	HG00675	OUT	31	0
CHS	HG00683	OUT	15	0
CHS	HG00684	OUT	22	1
CHS	HG00689	OUT	14	1
CHS	HG00690	OUT	39	0
CHS	HG00692	OUT	27	1
CHS	HG00693	OUT	13	0
CHS	HG00698	OUT	40	0
CHS	HG00699	OUT	32	0
CHS	HG00701	OUT	20	0
CHS	HG00704	OUT	74	0
CHS	HG00705	OUT	15	0
CHS	HG00707	OUT	10	0
CHS	HG00708	OUT	18	0
CHS	HG00717	OUT	28	0
CHS	HG00728	OUT	53	1
CHS	HG00729	OUT	68	2
CLM	HG01113	OUT	22	0
CLM	HG01121	OUT	32	0
CLM	HG01122	OUT	160	4
CLM	HG01124	OUT	112	3
CLM	HG01125	OUT	151	3
CLM	HG01130	OUT	37	0
CLM	HG01134	OUT	59	0
CLM	HG01139	OUT	311	7
CLM	HG01149	OUT	85	0
CLM	HG01253	OUT	44	0
CLM	HG01254	OUT	172	2
CLM	HG01256	OUT	16	0
CLM	HG01260	OUT	372	11
CLM	HG01271	OUT	77	1
CLM	HG01272	OUT	92	0
CLM	HG01281	OUT	23	0
CLM	HG01284	OUT	48	0
CLM	HG01353	OUT	32	1
CLM	HG01356	OUT	41	0
CLM	HG01362	OUT	140	4
CLM	HG01365	OUT	246	5
CLM	HG01366	OUT	98	2
CLM	HG01375	OUT	234	5
CLM	HG01390	OUT	602	8
CLM	HG01431	OUT	51	1
CLM	HG01435	OUT	95	4
CLM	HG01440	OUT	290	6
CLM	HG01441	OUT	53	0
CLM	HG01444	OUT	75	3
CLM	HG01447	OUT	56	0
CLM	HG01455	OUT	15	0
CLM	HG01456	OUT	57	0
CLM	HG01459	OUT	20	0
CLM	HG01461	OUT	260	2
CLM	HG01464	OUT	308	3
CLM	HG01479	OUT	23	0
CLM	HG01485	OUT	1182	21
CLM	HG01486	OUT	82	2
CLM	HG01489	OUT	36	0
CLM	HG01492	OUT	52	0
CLM	HG01495	OUT	237	4
CLM	HG01550	OUT	108	4
CLM	HG01551	OUT	664	15
CLM	HG01556	OUT	345	8
ESN	HG02922	OUT	34	1
ESN	HG02941	OUT	120	0
ESN	HG02943	OUT	101	1
ESN	HG02944	OUT	132	4
ESN	HG02946	OUT	102	2
ESN	HG02947	OUT	76	2
ESN	HG02952	OUT	83	1
ESN	HG02953	OUT	97	2
ESN	HG02968	OUT	124	2
ESN	HG02970	OUT	98	1
ESN	HG02971	OUT	108	1
ESN	HG02973	OUT	67	2
ESN	HG02974	OUT	78	0
ESN	HG02976	OUT	77	2
ESN	HG02981	OUT	39	0
ESN	HG03100	OUT	47	0
ESN	HG03108	OUT	43	1
ESN	HG03109	OUT	92	1
ESN	HG03111	OUT	56	2
ESN	HG03112	OUT	70	1
ESN	HG03117	OUT	54	0
ESN	HG03118	OUT	114	2
ESN	HG03120	OUT	29	0
ESN	HG03121	OUT	92	0
ESN	HG03123	OUT	92	1
ESN	HG03124	OUT	57	0
ESN	HG03126	OUT	117	0
ESN	HG03127	OUT	139	1
ESN	HG03132	OUT	20	0
ESN	HG03133	OUT	57	2
ESN	HG03135	OUT	137	7
ESN	HG03136	OUT	56	1
ESN	HG03139	OUT	64	0
ESN	HG03157	OUT	54	0
ESN	HG03159	OUT	70	2
ESN	HG03160	OUT	62	1
ESN	HG03162	OUT	53	1
ESN	HG03168	OUT	51	0
ESN	HG03172	OUT	279	4
ESN	HG03175	OUT	66	3
ESN	HG03189	OUT	64	1
ESN	HG03193	OUT	61	2
ESN	HG03195	OUT	50	1
ESN	HG03196	OUT	107	3
ESN	HG03198	OUT	32	0
ESN	HG03199	OUT	43	2
ESN	HG03202	OUT	66	1
ESN	HG03265	OUT	32	0
ESN	HG03267	OUT	80	3
ESN	HG03268	OUT	110	1
ESN	HG03270	OUT	40	1
ESN	HG03279	OUT	90	2
ESN	HG03280	OUT	44	0
ESN	HG03291	OUT	85	1
ESN	HG03294	OUT	131	2
ESN	HG03297	OUT	89	1
ESN	HG03303	OUT	93	3
ESN	HG03304	OUT	119	2
ESN	HG03342	OUT	77	2
ESN	HG03343	OUT	45	1
ESN	HG03351	OUT	81	0
ESN	HG03354	OUT	72	1
ESN	HG03363	OUT	130	5
ESN	HG03366	OUT	97	2
ESN	HG03369	OUT	83	1
ESN	HG03372	OUT	100	3
ESN	HG03499	OUT	57	2
ESN	HG03514	OUT	79	1
ESN	HG03517	OUT	93	0
ESN	HG03518	OUT	45	0
ESN	HG03520	OUT	48	0
ESN	HG03521	OUT	41	0
FIN	HG00171	OUT	18	0
FIN	HG00173	OUT	141	2
FIN	HG00174	OUT	37	3
FIN	HG00177	OUT	8	0
FIN	HG00178	OUT	17	0
FIN	HG00179	OUT	27	0
FIN	HG00180	OUT	37	0
FIN	HG00181	OUT	27	1
FIN	HG00182	OUT	82	2
FIN	HG00186	OUT	47	1
FIN	HG00188	OUT	46	1
FIN	HG00189	OUT	6	0
FIN	HG00190	OUT	40	0
FIN	HG00266	OUT	44	1
FIN	HG00268	OUT	48	0
FIN	HG00273	OUT	45	3
FIN	HG00276	OUT	39	1
FIN	HG00278	OUT	15	0
FIN	HG00281	OUT	58	1
FIN	HG00282	OUT	14	0
FIN	HG00284	OUT	12	0
FIN	HG00285	OUT	46	0
FIN	HG00288	OUT	10	0
FIN	HG00304	OUT	19	0
FIN	HG00306	OUT	35	0
FIN	HG00308	OUT	18	0
FIN	HG00309	OUT	39	0
FIN	HG00310	OUT	22	0
FIN	HG00311	OUT	68	1
FIN	HG00313	OUT	51	1
FIN	HG00315	OUT	5	0
FIN	HG00318	OUT	8	0
FIN	HG00319	OUT	30	0
FIN	HG00321	OUT	13	0
FIN	HG00325	OUT	9	0
FIN	HG00326	OUT	23	0
FIN	HG00329	OUT	14	0
FIN	HG00330	OUT	40	2
FIN	HG00332	OUT	21	0
FIN	HG00335	OUT	29	0
FIN	HG00336	OUT	27	1
FIN	HG00337	OUT	21	1
FIN	HG00338	OUT	30	1
FIN	HG00343	OUT	21	0
FIN	HG00344	OUT	28	0
FIN	HG00345	OUT	19	0
FIN	HG00349	OUT	14	0
FIN	HG00350	OUT	67	1
FIN	HG00353	OUT	17	0
FIN	HG00355	OUT	32	0
FIN	HG00356	OUT	24	0
FIN	HG00357	OUT	44	1
FIN	HG00360	OUT	24	0
FIN	HG00361	OUT	35	0
FIN	HG00366	OUT	14	0
FIN	HG00367	OUT	19	0
FIN	HG00368	OUT	14	1
FIN	HG00369	OUT	23	0
FIN	HG00371	OUT	39	0
FIN	HG00372	OUT	16	0
FIN	HG00378	OUT	11	0
FIN	HG00379	OUT	39	0
FIN	HG00380	OUT	37	1
FIN	HG00381	OUT	13	0
FIN	HG00384	OUT	32	1
GBR	HG00097	OUT	33	1
GBR	HG00099	OUT	40	2
GBR	HG00101	OUT	65	1
GBR	HG00102	OUT	57	1
GBR	HG00105	OUT	60	3
GBR	HG00106	OUT	42	0
GBR	HG00107	OUT	67	1
GBR	HG00108	OUT	186	5
GBR	HG00109	OUT	33	1
GBR	HG00113	OUT	27	0
GBR	HG00115	OUT	34	1
GBR	HG00116	OUT	10	0
GBR	HG00118	OUT	20	0
GBR	HG00119	OUT	34	1
GBR	HG00120	OUT	21	0
GBR	HG00122	OUT	53	1
GBR	HG00123	OUT	43	1
GBR	HG00126	OUT	102	2
GBR	HG00128	OUT	50	1
GBR	HG00129	OUT	19	1
GBR	HG00130	OUT	167	0
GBR	HG00131	OUT	55	2
GBR	HG00132	OUT	65	2
GBR	HG00133	OUT	70	1
GBR	HG00136	OUT	122	4
GBR	HG00137	OUT	19	0
GBR	HG00138	OUT	74	0
GBR	HG00139	OUT	64	2
GBR	HG00140	OUT	47	0
GBR	HG00141	OUT	39	0
GBR	HG00142	OUT	143	2
GBR	HG00143	OUT	48	0
GBR	HG00145	OUT	38	0
GBR	HG00146	OUT	26	0
GBR	HG00148	OUT	35	1
GBR	HG00149	OUT	85	2
GBR	HG00150	OUT	47	1
GBR	HG00151	OUT	101	0
GBR	HG00154	OUT	40	0
GBR	HG00155	OUT	50	0
GBR	HG00157	OUT	24	0
GBR	HG00158	OUT	18	0
GBR	HG00159	OUT	16	0
GBR	HG00160	OUT	46	1
GBR	HG00231	OUT	51	1
GBR	HG00232	OUT	27	0
GBR	HG00233	OUT	54	1
GBR	HG00234	OUT	32	1
GBR	HG00235	OUT	18	0
GBR	HG00237	OUT	75	1
GBR	HG00239	OUT	31	0
GBR	HG00240	OUT	24	0
GBR	HG00242	OUT	32	1
GBR	HG00243	OUT	49	1
GBR	HG00244	OUT	63	1
GBR	HG00246	OUT	103	4
GBR	HG00250	OUT	17	0
GBR	HG00251	OUT	31	0
GBR	HG00252	OUT	55	1
GBR	HG00253	OUT	40	0
GBR	HG00254	OUT	34	1
GBR	HG00255	OUT	60	0
GBR	HG00256	OUT	74	2
GBR	HG00259	OUT	32	0
GBR	HG00260	OUT	118	2
GBR	HG00261	OUT	48	0
GBR	HG00262	OUT	25	0
GBR	HG00263	OUT	50	3
GBR	HG00264	OUT	50	1
GBR	HG00265	OUT	31	0
GBR	HG01334	OUT	72	0
GBR	HG01789	OUT	20	1
GBR	HG01790	OUT	25	0
GBR	HG01791	OUT	56	0
GBR	HG02215	OUT	62	2
GIH	NA20845	OUT	168	2
GIH	NA20846	OUT	98	3
GIH	NA20847	OUT	11	0
GIH	NA20849	OUT	33	3
GIH	NA20851	OUT	63	1
GIH	NA20852	OUT	67	4
GIH	NA20853	OUT	77	1
GIH	NA20854	OUT	30	0
GIH	NA20856	OUT	22	0
GIH	NA20858	OUT	136	1
GIH	NA20859	OUT	16	0
GIH	NA20861	OUT	48	1
GIH	NA20862	OUT	123	3
GIH	NA20864	OUT	78	3
GIH	NA20866	OUT	106	0
GIH	NA20868	OUT	79	0
GIH	NA20869	OUT	20	0
GIH	NA20870	OUT	115	4
GIH	NA20874	OUT	51	1
GIH	NA20875	OUT	63	3
GIH	NA20876	OUT	26	0
GIH	NA20878	OUT	29	0
GIH	NA20882	OUT	10	0
GIH	NA20888	OUT	46	0
GIH	NA20891	OUT	7	0
GIH	NA20896	OUT	69	0
GIH	NA20900	OUT	4	0
GIH	NA20901	OUT	102	0
GIH	NA20902	OUT	141	1
GIH	NA20904	OUT	161	2
GIH	NA20905	OUT	188	0
GIH	NA20906	OUT	123	2
GIH	NA20908	OUT	186	4
GIH	NA21086	OUT	26	1
GIH	NA21088	OUT	74	2
GIH	NA21090	OUT	48	1
GIH	NA21091	OUT	28	0
GIH	NA21092	OUT	56	1
GIH	NA21100	OUT	14	0
GIH	NA21101	OUT	37	2
GIH	NA21103	OUT	28	0
GIH	NA21104	OUT	29	0
GIH	NA21105	OUT	24	0
GIH	NA21110	OUT	75	2
GIH	NA21111	OUT	33	0
GIH	NA21112	OUT	5	0
GIH	NA21115	OUT	33	0
GIH	NA21116	OUT	84	6
GIH	NA21118	OUT	17	0
GIH	NA21119	OUT	18	0
GIH	NA21120	OUT	170	3
GIH	NA21122	OUT	19	0
GIH	NA21123	OUT	81	1
GIH	NA21124	OUT	32	0
GIH	NA21125	OUT	21	0
GIH	NA21126	OUT	55	0
GIH	NA21127	OUT	29	1
GIH	NA21128	OUT	26	0
GIH	NA21130	OUT	33	0
GIH	NA21133	OUT	6	0
GIH	NA21137	OUT	67	2
GIH	NA21143	OUT	26	0
GWD	HG02461	OUT	82	5
GWD	HG02464	OUT	46	1
GWD	HG02465	OUT	50	1
GWD	HG02561	OUT	82	1
GWD	HG02562	OUT	114	2
GWD	HG02568	OUT	39	0
GWD	HG02570	OUT	106	0
GWD	HG02571	OUT	53	3
GWD	HG02574	OUT	62	2
GWD	HG02585	OUT	50	0
GWD	HG02588	OUT	94	3
GWD	HG02589	OUT	57	2
GWD	HG02594	OUT	45	0
GWD	HG02595	OUT	50	0
GWD	HG02610	OUT	62	0
GWD	HG02613	OUT	58	1
GWD	HG02614	OUT	71	4
GWD	HG02620	OUT	129	5
GWD	HG02621	OUT	67	1
GWD	HG02624	OUT	26	1
GWD	HG02628	OUT	108	2
GWD	HG02629	OUT	91	2
GWD	HG02634	OUT	72	2
GWD	HG02635	OUT	61	5
GWD	HG02643	OUT	70	5
GWD	HG02645	OUT	48	2
GWD	HG02646	OUT	79	1
GWD	HG02666	OUT	38	0
GWD	HG02675	OUT	53	2
GWD	HG02676	OUT	58	0
GWD	HG02679	OUT	28	0
GWD	HG02702	OUT	128	3
GWD	HG02715	OUT	114	0
GWD	HG02716	OUT	40	0
GWD	HG02721	OUT	75	4
GWD	HG02722	OUT	97	1
GWD	HG02756	OUT	47	1
GWD	HG02768	OUT	67	2
GWD	HG02771	OUT	71	1
GWD	HG02772	OUT	70	0
GWD	HG02798	OUT	132	2
GWD	HG02799	OUT	83	0
GWD	HG02804	OUT	42	0
GWD	HG02807	OUT	135	5
GWD	HG02811	OUT	119	2
GWD	HG02813	OUT	21	0
GWD	HG02814	OUT	28	0
GWD	HG02817	OUT	47	0
GWD	HG02819	OUT	94	1
GWD	HG02820	OUT	44	1
GWD	HG02836	OUT	66	2
GWD	HG02839	OUT	119	2
GWD	HG02840	OUT	93	1
GWD	HG02851	OUT	129	1
GWD	HG02852	OUT	136	0
GWD	HG02854	OUT	53	2
GWD	HG02855	OUT	79	3
GWD	HG02860	OUT	114	3
GWD	HG02861	OUT	38	2
GWD	HG02870	OUT	70	1
GWD	HG02878	OUT	57	0
GWD	HG02882	OUT	60	0
GWD	HG02884	OUT	68	0
GWD	HG02885	OUT	55	1
GWD	HG02887	OUT	168	1
GWD	HG02888	OUT	115	2
GWD	HG02890	OUT	43	0
GWD	HG02891	OUT	39	0
GWD	HG02982	OUT	66	1
GWD	HG02983	OUT	121	2
GWD	HG03025	OUT	58	0
GWD	HG03028	OUT	129	1
GWD	HG03039	OUT	111	3
GWD	HG03040	OUT	106	3
GWD	HG03045	OUT	137	1
GWD	HG03046	OUT	72	1
GWD	HG03048	OUT	35	1
GWD	HG03049	OUT	61	2
GWD	HG03240	OUT	75	1
GWD	HG03241	OUT	130	5
GWD	HG03246	OUT	34	0
GWD	HG03247	OUT	58	1
GWD	HG03258	OUT	52	1
GWD	HG03538	OUT	48	0
GWD	HG03539	OUT	61	1
IBS	HG01500	OUT	45	0
IBS	HG01501	OUT	143	5
IBS	HG01503	OUT	41	0
IBS	HG01507	OUT	42	1
IBS	HG01509	OUT	33	0
IBS	HG01510	OUT	39	0
IBS	HG01512	OUT	53	2
IBS	HG01513	OUT	30	0
IBS	HG01515	OUT	44	1
IBS	HG01516	OUT	73	1
IBS	HG01518	OUT	37	0
IBS	HG01519	OUT	42	0
IBS	HG01521	OUT	49	0
IBS	HG01522	OUT	98	1
IBS	HG01524	OUT	34	0
IBS	HG01525	OUT	97	5
IBS	HG01527	OUT	34	0
IBS	HG01530	OUT	38	1
IBS	HG01537	OUT	51	1
IBS	HG01605	OUT	43	2
IBS	HG01606	OUT	22	1
IBS	HG01607	OUT	38	0
IBS	HG01608	OUT	35	2
IBS	HG01612	OUT	29	0
IBS	HG01613	OUT	115	0
IBS	HG01617	OUT	34	1
IBS	HG01618	OUT	41	0
IBS	HG01619	OUT	28	0
IBS	HG01620	OUT	25	0
IBS	HG01623	OUT	58	0
IBS	HG01624	OUT	32	2
IBS	HG01625	OUT	42	1
IBS	HG01626	OUT	37	0
IBS	HG01630	OUT	211	3
IBS	HG01668	OUT	64	0
IBS	HG01669	OUT	117	3
IBS	HG01673	OUT	48	2
IBS	HG01675	OUT	45	0
IBS	HG01676	OUT	53	1
IBS	HG01678	OUT	30	0
IBS	HG01682	OUT	27	0
IBS	HG01684	OUT	32	0
IBS	HG01685	OUT	32	2
IBS	HG01686	OUT	57	2
IBS	HG01695	OUT	133	3
IBS	HG01699	OUT	51	0
IBS	HG01702	OUT	79	0
IBS	HG01704	OUT	76	1
IBS	HG01705	OUT	105	0
IBS	HG01707	OUT	75	5
IBS	HG01709	OUT	66	3
IBS	HG01710	OUT	32	0
IBS	HG01746	OUT	35	0
IBS	HG01747	OUT	25	0
IBS	HG01756	OUT	53	1
IBS	HG01761	OUT	372	3
IBS	HG01767	OUT	94	2
IBS	HG01768	OUT	34	0
IBS	HG01770	OUT	53	0
IBS	HG01771	OUT	12	0
IBS	HG01773	OUT	82	0
IBS	HG01775	OUT	33	1
IBS	HG01776	OUT	19	0
IBS	HG01777	OUT	27	0
IBS	HG01779	OUT	39	1
IBS	HG01781	OUT	45	0
IBS	HG01785	OUT	47	3
IBS	HG01786	OUT	27	0
IBS	HG02219	OUT	29	0
IBS	HG02220	OUT	58	0
IBS	HG02221	OUT	42	0
IBS	HG02223	OUT	37	0
IBS	HG02224	OUT	79	1
IBS	HG02231	OUT	23	0
IBS	HG02232	OUT	74	2
IBS	HG02233	OUT	24	0
IBS	HG02235	OUT	59	1
IBS	HG02236	OUT	104	1
IBS	HG02238	OUT	48	0
IBS	HG02239	OUT	71	2
ITU	HG03714	OUT	91	1
ITU	HG03718	OUT	83	2
ITU	HG03727	OUT	113	1
ITU	HG03729	OUT	35	0
ITU	HG03730	OUT	83	3
ITU	HG03731	OUT	67	3
ITU	HG03742	OUT	33	1
ITU	HG03771	OUT	52	1
ITU	HG03778	OUT	40	0
ITU	HG03779	OUT	57	1
ITU	HG03780	OUT	62	3
ITU	HG03781	OUT	93	2
ITU	HG03782	OUT	45	0
ITU	HG03787	OUT	45	1
ITU	HG03789	OUT	103	3
ITU	HG03866	OUT	44	1
ITU	HG03869	OUT	125	4
ITU	HG03870	OUT	36	0
ITU	HG03871	OUT	50	1
ITU	HG03873	OUT	35	0
ITU	HG03874	OUT	58	1
ITU	HG03882	OUT	52	2
ITU	HG03960	OUT	47	1
ITU	HG03963	OUT	51	2
ITU	HG03965	OUT	111	0
ITU	HG03968	OUT	141	3
ITU	HG03969	OUT	44	0
ITU	HG03971	OUT	46	0
ITU	HG03973	OUT	64	4
ITU	HG03974	OUT	46	2
ITU	HG03976	OUT	85	1
ITU	HG03977	OUT	51	0
ITU	HG03978	OUT	89	1
ITU	HG04001	OUT	79	1
ITU	HG04002	OUT	33	0
ITU	HG04014	OUT	63	1
ITU	HG04015	OUT	32	1
ITU	HG04017	OUT	79	0
ITU	HG04019	OUT	65	2
ITU	HG04022	OUT	58	1
ITU	HG04059	OUT	47	2
ITU	HG04060	OUT	103	0
ITU	HG04061	OUT	53	1
ITU	HG04062	OUT	44	1
ITU	HG04076	OUT	54	1
ITU	HG04098	OUT	71	1
ITU	HG04118	OUT	40	2
ITU	HG04198	OUT	53	1
ITU	HG04214	OUT	26	0
ITU	HG04216	OUT	53	1
ITU	HG04219	OUT	59	3
ITU	HG04222	OUT	89	6
ITU	HG04225	OUT	40	0
ITU	HG04235	OUT	41	1
ITU	HG04238	OUT	31	0
ITU	HG04239	OUT	60	1
JPT	NA18939	OUT	22	1
JPT	NA18940	OUT	10	0
JPT	NA18941	OUT	14	0
JPT	NA18942	OUT	20	0
JPT	NA18943	OUT	8	0
JPT	NA18944	OUT	27	1
JPT	NA18945	OUT	21	0
JPT	NA18946	OUT	64	2
JPT	NA18947	OUT	9	0
JPT	NA18948	OUT	21	0
JPT	NA18949	OUT	23	0
JPT	NA18950	OUT	38	0
JPT	NA18951	OUT	37	1
JPT	NA18952	OUT	31	0
JPT	NA18953	OUT	11	0
JPT	NA18954	OUT	24	0
JPT	NA18956	OUT	12	0
JPT	NA18957	OUT	47	1
JPT	NA18959	OUT	17	0
JPT	NA18960	OUT	39	0
JPT	NA18961	OUT	11	0
JPT	NA18962	OUT	18	0
JPT	NA18963	OUT	23	1
JPT	NA18964	OUT	7	0
JPT	NA18965	OUT	39	0
JPT	NA18966	OUT	16	0
JPT	NA18967	OUT	28	0
JPT	NA18968	OUT	24	0
JPT	NA18969	OUT	10	0
JPT	NA18970	OUT	26	0
JPT	NA18971	OUT	34	0
JPT	NA18972	OUT	37	0
JPT	NA18973	OUT	22	0
JPT	NA18974	OUT	91	1
JPT	NA18975	OUT	29	1
JPT	NA18976	OUT	42	0
JPT	NA18977	OUT	14	1
JPT	NA18978	OUT	12	0
JPT	NA18979	OUT	24	0
JPT	NA18980	OUT	18	0
JPT	NA18981	OUT	13	0
JPT	NA18982	OUT	10	0
JPT	NA18983	OUT	16	0
JPT	NA18985	OUT	20	0
JPT	NA18986	OUT	24	0
JPT	NA18988	OUT	23	1
JPT	NA18989	OUT	125	1
JPT	NA18990	OUT	13	0
JPT	NA18991	OUT	21	0
JPT	NA18993	OUT	141	0
JPT	NA18994	OUT	16	0
JPT	NA18995	OUT	16	0
JPT	NA18997	OUT	16	0
JPT	NA18998	OUT	21	0
JPT	NA18999	OUT	18	0
JPT	NA19000	OUT	81	4
JPT	NA19001	OUT	21	0
JPT	NA19002	OUT	25	0
JPT	NA19003	OUT	15	0
JPT	NA19004	OUT	35	0
JPT	NA19005	OUT	35	1
JPT	NA19006	OUT	9	0
JPT	NA19007	OUT	16	0
JPT	NA19009	OUT	22	1
JPT	NA19010	OUT	32	1
JPT	NA19011	OUT	21	0
JPT	NA19054	OUT	13	0
JPT	NA19055	OUT	10	0
JPT	NA19056	OUT	13	0
JPT	NA19057	OUT	28	1
JPT	NA19058	OUT	6	0
JPT	NA19059	OUT	15	1
JPT	NA19060	OUT	25	0
JPT	NA19062	OUT	13	0
JPT	NA19063	OUT	21	1
JPT	NA19064	OUT	19	0
JPT	NA19065	OUT	26	0
JPT	NA19066	OUT	18	0
JPT	NA19067	OUT	16	1
JPT	NA19068	OUT	36	1
JPT	NA19070	OUT	17	0
JPT	NA19072	OUT	48	0
JPT	NA19074	OUT	14	0
JPT	NA19075	OUT	38	0
JPT	NA19076	OUT	13	1
JPT	NA19077	OUT	40	1
JPT	NA19078	OUT	44	1
JPT	NA19079	OUT	15	1
JPT	NA19080	OUT	14	0
JPT	NA19081	OUT	28	0
JPT	NA19082	OUT	19	0
JPT	NA19083	OUT	23	1
JPT	NA19084	OUT	44	0
JPT	NA19085	OUT	37	0
JPT	NA19086	OUT	19	1
JPT	NA19087	OUT	15	0
JPT	NA19088	OUT	9	0
JPT	NA19089	OUT	15	2
JPT	NA19090	OUT	39	1
JPT	NA19091	OUT	29	0
KHV	HG01595	OUT	36	1
KHV	HG01596	OUT	38	1
KHV	HG01597	OUT	30	0
KHV	HG01598	OUT	33	0
KHV	HG01599	OUT	64	0
KHV	HG01600	OUT	51	0
KHV	HG01840	OUT	74	2
KHV	HG01842	OUT	120	2
KHV	HG01843	OUT	55	1
KHV	HG01844	OUT	32	1
KHV	HG01845	OUT	21	0
KHV	HG01846	OUT	34	0
KHV	HG01847	OUT	19	0
KHV	HG01849	OUT	74	2
KHV	HG01850	OUT	30	0
KHV	HG01851	OUT	26	1
KHV	HG01852	OUT	32	0
KHV	HG01853	OUT	31	1
KHV	HG01855	OUT	55	2
KHV	HG01857	OUT	21	0
KHV	HG01858	OUT	13	0
KHV	HG01859	OUT	75	1
KHV	HG01860	OUT	15	0
KHV	HG01861	OUT	37	0
KHV	HG01862	OUT	45	0
KHV	HG01863	OUT	28	0
KHV	HG01864	OUT	94	1
KHV	HG01865	OUT	29	0
KHV	HG01866	OUT	15	1
KHV	HG01867	OUT	66	0
KHV	HG01868	OUT	15	0
KHV	HG01869	OUT	16	0
KHV	HG01871	OUT	43	0
KHV	HG01872	OUT	85	2
KHV	HG01874	OUT	73	1
KHV	HG01878	OUT	102	1
KHV	HG02016	OUT	50	3
KHV	HG02017	OUT	26	0
KHV	HG02019	OUT	39	1
KHV	HG02020	OUT	11	0
KHV	HG02023	OUT	21	0
KHV	HG02025	OUT	53	1
KHV	HG02026	OUT	46	0
KHV	HG02028	OUT	29	0
KHV	HG02029	OUT	46	2
KHV	HG02031	OUT	43	0
KHV	HG02032	OUT	27	0
KHV	HG02035	OUT	46	0
KHV	HG02040	OUT	27	0
KHV	HG02047	OUT	17	0
KHV	HG02048	OUT	62	1
KHV	HG02049	OUT	31	0
KHV	HG02050	OUT	53	1
KHV	HG02058	OUT	31	0
KHV	HG02060	OUT	10	0
KHV	HG02061	OUT	19	0
KHV	HG02064	OUT	25	0
KHV	HG02067	OUT	40	1
KHV	HG02069	OUT	28	0
KHV	HG02070	OUT	36	0
KHV	HG02072	OUT	41	0
KHV	HG02073	OUT	50	1
KHV	HG02075	OUT	62	1
KHV	HG02076	OUT	38	1
KHV	HG02079	OUT	20	0
KHV	HG02081	OUT	23	1
KHV	HG02082	OUT	12	0
KHV	HG02084	OUT	15	1
KHV	HG02085	OUT	62	1
KHV	HG02086	OUT	17	1
KHV	HG02087	OUT	28	0
KHV	HG02088	OUT	45	1
KHV	HG02113	OUT	66	1
KHV	HG02116	OUT	25	1
KHV	HG02121	OUT	29	0
KHV	HG02122	OUT	18	0
KHV	HG02128	OUT	47	0
KHV	HG02130	OUT	19	0
KHV	HG02131	OUT	57	0
KHV	HG02133	OUT	32	1
KHV	HG02134	OUT	19	0
KHV	HG02136	OUT	18	0
KHV	HG02137	OUT	13	0
KHV	HG02138	OUT	47	0
KHV	HG02139	OUT	24	0
KHV	HG02140	OUT	33	0
KHV	HG02141	OUT	24	1
KHV	HG02142	OUT	100	0
KHV	HG02513	OUT	46	2
KHV	HG02521	OUT	15	0
KHV	HG02522	OUT	71	1
LWK	NA19017	OUT	81	1
LWK	NA19019	OUT	160	7
LWK	NA19020	OUT	97	1
LWK	NA19023	OUT	93	2
LWK	NA19024	OUT	105	3
LWK	NA19026	OUT	139	3
LWK	NA19027	OUT	48	1
LWK	NA19028	OUT	79	3
LWK	NA19030	OUT	107	1
LWK	NA19031	OUT	92	1
LWK	NA19035	OUT	110	5
LWK	NA19036	OUT	130	3
LWK	NA19037	OUT	49	1
LWK	NA19038	OUT	88	1
LWK	NA19041	OUT	146	3
LWK	NA19043	OUT	185	5
LWK	NA19307	OUT	61	1
LWK	NA19308	OUT	35	1
LWK	NA19309	OUT	75	0
LWK	NA19310	OUT	46	0
LWK	NA19312	OUT	69	1
LWK	NA19314	OUT	58	0
LWK	NA19315	OUT	198	6
LWK	NA19316	OUT	72	1
LWK	NA19317	OUT	93	2
LWK	NA19318	OUT	33	0
LWK	NA19320	OUT	20	0
LWK	NA19321	OUT	97	4
LWK	NA19323	OUT	76	1
LWK	NA19324	OUT	106	4
LWK	NA19327	OUT	97	2
LWK	NA19331	OUT	27	2
LWK	NA19332	OUT	88	3
LWK	NA19334	OUT	32	1
LWK	NA19338	OUT	139	1
LWK	NA19346	OUT	65	1
LWK	NA19347	OUT	43	0
LWK	NA19350	OUT	33	1
LWK	NA19351	OUT	86	0
LWK	NA19355	OUT	114	4
LWK	NA19360	OUT	98	1
LWK	NA19372	OUT	108	2
LWK	NA19374	OUT	89	2
LWK	NA19376	OUT	36	1
LWK	NA19378	OUT	60	0
LWK	NA19379	OUT	129	1
LWK	NA19380	OUT	50	0
LWK	NA19383	OUT	78	1
LWK	NA19384	OUT	40	0
LWK	NA19385	OUT	66	3
LWK	NA19390	OUT	66	0
LWK	NA19391	OUT	129	1
LWK	NA19393	OUT	55	0
LWK	NA19394	OUT	176	1
LWK	NA19395	OUT	109	1
LWK	NA19397	OUT	47	1
LWK	NA19401	OUT	95	4
LWK	NA19403	OUT	44	0
LWK	NA19404	OUT	51	0
LWK	NA19428	OUT	100	1
LWK	NA19429	OUT	111	3
LWK	NA19430	OUT	41	1
LWK	NA19431	OUT	143	5
LWK	NA19434	OUT	59	3
LWK	NA19435	OUT	174	5
LWK	NA19436	OUT	62	2
LWK	NA19437	OUT	77	1
LWK	NA19438	OUT	82	3
LWK	NA19439	OUT	82	2
LWK	NA19440	OUT	181	3
LWK	NA19445	OUT	172	4
LWK	NA19446	OUT	65	1
LWK	NA19448	OUT	82	3
LWK	NA19449	OUT	117	2
LWK	NA19451	OUT	26	0
LWK	NA19452	OUT	48	0
LWK	NA19454	OUT	99	0
LWK	NA19455	OUT	122	2
LWK	NA19456	OUT	59	1
LWK	NA19457	OUT	123	1
LWK	NA19461	OUT	63	1
LWK	NA19463	OUT	101	0
LWK	NA19466	OUT	78	0
LWK	NA19467	OUT	74	1
LWK	NA19468	OUT	133	1
LWK	NA19471	OUT	70	2
LWK	NA19472	OUT	99	0
LWK	NA19473	OUT	103	2
LWK	NA19474	OUT	93	3
LWK	NA19475	OUT	122	1
MSL	HG03052	OUT	117	2
[truncated: 506 more rows]

## Sheet: Table S4_Nonsynonymous_RareSNVs
Table S4 List of genomes, Relatedness (based on their parental union), Number of Rare Deleterious Nonsynonymous Homozygous SNVs
Popuation	ID	Relatedness	Deleterious Rare Nonsynonymous Homozygous SNVS
STU	HG03745	1C	3
JPT	NA18984	1C	3
STU	HG03672	1C	3
STU	HG03687	1C	6
CHB	NA18606	1C	9
STU	HG04038	1C	2
CDX	HG02380	1C	10
MXL	NA19732	1C	0
PJL	HG01593	1C	8
STU	HG04107	1C	5
STU	HG04029	1C	6
STU	HG03894	1C	1
PJL	HG03019	1C	4
JPT	NA18992	1C	6
BEB	HG03615	1C	14
STU	HG04035	1C	3
STU	HG03711	1C	4
STU	HG03838	1C	7
JPT	NA18987	1C	9
PJL	HG03619	1C	17
CLM	HG01348	1C	1
CLM	HG01465	1C	5
ITU	HG03967	1C	8
PJL	HG02490	1C	8
CLM	HG01275	1C	17
PJL	HG02648	1C	9
STU	HG03854	1C	3
PJL	HG03229	1C	9
PJL	HG03490	1C	15
STU	HG03733	1C	1
GBR	HG00117	1C	5
STU	HG03895	1C	5
STU	HG03899	1C	0
PJL	HG03228	1C	8
PJL	HG01589	1C	16
STU	HG03900	1C	5
PJL	HG02685	1C	7
CLM	HG01468	1C	13
STU	HG04106	1C	9
PJL	HG02699	1C	15
ITU	HG03875	1C	24
ITU	HG04096	1C	2
STU	HG03944	1C	7
STU	HG03884	1C	4
BEB	HG04152	1C	17
PJL	HG03625	1C	17
GIH	NA20886	1C	9
STU	HG03741	1C	10
PUR	HG01198	1C	3
PJL	HG02780	1C	11
CLM	HG01389	1C	8
CLM	HG01491	1C	11
ITU	HG03722	1C	18
CLM	HG01438	1C	9
STU	HG03756	1C	18
MXL	NA19648	1C	0
STU	HG03836	1C	10
STU	HG03738	1C	14
GWD	HG02759	1C	9
JPT	NA19012	1C	22
ITU	HG03862	1C	19
GWD	HG02881	1C	10
CLM	HG01148	1C	19
GWD	HG02678	1C	16
GWD	HG02810	1C	20
ITU	HG04209	1C	21
GWD	HG02805	1C	18
GWD	HG03259	1C	19
FIN	HG00277	2C	4
CDX	HG02406	2C	0
CDX	HG02408	2C	1
TSI	NA20826	2C	1
FIN	HG00272	2C	1
STU	HG03685	2C	1
CDX	HG00864	2C	2
CHB	NA18536	2C	3
GIH	NA20892	2C	4
CDX	HG01811	2C	0
FIN	HG00382	2C	0
CDX	HG01804	2C	1
FIN	HG00351	2C	1
GBR	HG00100	2C	1
KHV	HG02078	2C	1
PEL	HG02260	2C	1
PUR	HG01055	2C	1
FIN	HG00341	2C	2
ITU	HG04094	2C	2
PJL	HG02603	2C	2
BEB	HG04177	2C	3
CDX	HG01805	2C	3
PJL	HG03640	2C	6
CDX	HG01797	2C	0
CDX	HG02166	2C	0
PEL	HG01933	2C	0
PEL	HG02259	2C	0
BEB	HG03802	2C	1
CDX	HG02188	2C	1
FIN	HG00339	2C	1
GBR	HG00257	2C	1
BEB	HG03808	2C	2
FIN	HG00187	2C	2
TSI	NA20805	2C	2
KHV	HG02057	2C	0
CDX	HG02164	2C	1
GBR	HG00127	2C	1
IBS	HG01603	2C	1
PEL	HG01977	2C	1
GIH	NA21107	2C	2
PJL	HG02651	2C	3
FIN	HG00176	2C	0
FIN	HG00280	2C	0
FIN	HG00342	2C	0
PUR	HG01162	2C	0
STU	HG03753	2C	0
CDX	HG01810	2C	1
CLM	HG01341	2C	1
CLM	HG01372	2C	1
GIH	NA21098	2C	1
PJL	HG02600	2C	1
PJL	HG03663	2C	1
CDX	HG01046	2C	2
CDX	HG02178	2C	2
FIN	HG00324	2C	2
KHV	HG02512	2C	2
KHV	HG01848	2C	3
STU	HG03851	2C	4
GIH	NA20894	2C	5
FIN	HG00269	2C	0
FIN	HG00362	2C	0
FIN	HG00375	2C	0
PUR	HG00740	2C	0
CDX	HG01809	2C	1
FIN	HG00327	2C	1
FIN	HG00334	2C	1
FIN	HG00376	2C	1
GBR	HG00238	2C	1
GBR	HG00258	2C	1
IBS	HG01700	2C	1
PUR	HG01305	2C	1
BEB	HG03007	2C	2
CLM	HG01360	2C	2
GIH	NA20863	2C	2
GIH	NA20903	2C	2
KHV	HG01870	2C	3
TSI	NA20762	2C	3
PEL	HG01571	2C	5
CDX	HG02383	2C	0
CDX	HG02397	2C	0
CLM	HG01136	2C	0
CLM	HG01378	2C	0
CLM	HG01494	2C	0
FIN	HG00274	2C	0
FIN	HG00365	2C	0
GIH	NA20867	2C	0
GIH	NA20889	2C	0
IBS	HG01708	2C	0
ITU	HG03864	2C	0
PUR	HG01205	2C	0
CLM	HG01443	2C	1
FIN	HG00320	2C	1
FIN	HG00328	2C	1
IBS	HG02230	2C	1
ITU	HG03713	2C	1
PJL	HG02784	2C	1
PJL	HG03015	2C	1
PUR	HG01052	2C	1
CDX	HG02391	2C	2
PJL	HG02682	2C	2
CHB	NA18557	2C	3
KHV	HG02127	2C	3
PEL	HG01926	2C	3
PUR	HG01323	2C	3
BEB	HG03829	2C	4
ITU	HG03863	2C	4
BEB	HG03937	2C	6
BEB	HG03817	2C	10
CDX	HG01794	2C	0
CLM	HG01357	2C	0
MXL	NA19716	2C	0
CDX	HG02184	2C	1
FIN	HG00383	2C	1
IBS	HG01631	2C	1
PJL	HG03705	2C	1
CDX	HG02153	2C	2
STU	HG03943	2C	2
CLM	HG01345	2C	3
IBS	HG01765	2C	3
PJL	HG02725	2C	3
TSI	NA20502	2C	3
BEB	HG03926	2C	4
KHV	HG01873	2C	5
CHS	HG00525	2C	11
CDX	HG00851	2C	0
CLM	HG01250	2C	0
FIN	HG00346	2C	0
GIH	NA20911	2C	0
GIH	NA21114	2C	0
PEL	HG01938	2C	0
PUR	HG01110	2C	0
PUR	HG01174	2C	0
BEB	HG04180	2C	1
CLM	HG01133	2C	1
CLM	HG01251	2C	1
PJL	HG03660	2C	1
PUR	HG01164	2C	1
BEB	HG03803	2C	2
FIN	HG00290	2C	2
GIH	NA20877	2C	2
ITU	HG03720	2C	2
ITU	HG03872	2C	2
CDX	HG02156	2C	3
IBS	HG01528	2C	3
IBS	HG01672	2C	3
ITU	HG03790	2C	3
IBS	HG01784	2C	4
PJL	HG02493	2C	4
STU	HG03844	2C	5
CLM	HG01351	2C	0
FIN	HG00275	2C	0
PJL	HG02727	2C	0
PUR	HG01105	2C	0
STU	HG03886	2C	0
TSI	NA20778	2C	0
CDX	HG02185	2C	1
CLM	HG01131	2C	1
CLM	HG01257	2C	1
IBS	HG01536	2C	1
PUR	HG00731	2C	1
CLM	HG01437	2C	2
CLM	HG01474	2C	2
GIH	NA20884	2C	2
PJL	HG02787	2C	2
PUR	HG01107	2C	2
STU	HG03681	2C	2
CDX	HG01812	2C	3
PJL	HG02654	2C	3
CLM	HG01498	2C	4
PJL	HG03767	2C	4
CLM	HG01377	2C	5
CLM	HG01359	2C	0
FIN	HG00358	2C	0
GIH	NA21106	2C	0
GIH	NA21141	2C	0
PJL	HG03234	2C	0
PUR	HG00736	2C	0
PUR	HG00742	2C	0
PUR	HG01097	2C	0
GIH	NA21094	2C	1
GIH	NA21113	2C	1
IBS	HG01610	2C	1
IBS	HG01670	2C	1
KHV	HG01841	2C	1
PUR	HG00553	2C	1
PUR	HG01170	2C	1
STU	HG03698	2C	2
CLM	HG01354	2C	3
ITU	HG04093	2C	3
PJL	HG02733	2C	3
CLM	HG01497	2C	4
BEB	HG03814	2C	5
IBS	HG01783	2C	6
CHS	HG00473	2C	11
CLM	HG01119	2C	0
ESN	HG03313	2C	0
FIN	HG00185	2C	0
FIN	HG00331	2C	0
FIN	HG00364	2C	0
GIH	NA21087	2C	0
GWD	HG02879	2C	0
PUR	HG01395	2C	0
ESN	HG03515	2C	1
MSL	HG03063	2C	1
PJL	HG02783	2C	1
PJL	HG03018	2C	1
PUR	HG01060	2C	1
GIH	NA20899	2C	2
IBS	HG01680	2C	2
IBS	HG01757	2C	2
STU	HG03755	2C	2
ITU	HG04202	2C	3
PEL	HG01924	2C	3
PJL	HG03667	2C	3
CDX	HG02152	2C	4
ESN	HG03301	2C	5
PJL	HG02660	2C	5
ITU	HG03774	2C	8
CDX	HG01031	2C	0
CDX	HG01817	2C	0
FIN	HG00271	2C	0
GBR	HG00096	2C	0
GIH	NA21135	2C	0
IBS	HG01504	2C	0
PJL	HG02687	2C	0
PJL	HG02724	2C	0
PUR	HG01073	2C	0
PUR	HG01303	2C	0
BEB	HG04140	2C	1
CLM	HG01137	2C	1
CLM	HG01259	2C	1
ESN	HG02938	2C	1
GBR	HG00121	2C	1
GBR	HG00245	2C	1
IBS	HG01615	2C	1
ITU	HG04018	2C	1
LWK	NA19443	2C	1
YRI	NA19172	2C	1
CDX	HG01813	2C	2
CDX	HG02379	2C	2
GIH	NA20895	2C	2
ITU	HG03716	2C	2
PEL	HG02090	2C	2
PUR	HG01070	2C	2
PUR	HG01413	2C	2
TSI	NA20812	2C	2
BEB	HG03907	2C	3
IBS	HG01632	2C	3
GIH	NA20887	2C	4
STU	HG03679	2C	5
CLM	HG01280	2C	0
FIN	HG00267	2C	0
GIH	NA21144	2C	0
PJL	HG03706	2C	0
PUR	HG01183	2C	0
PUR	HG01248	2C	0
STU	HG03754	2C	0
STU	HG03849	2C	0
PUR	HG01077	2C	1
CLM	HG01432	2C	2
IBS	HG01694	2C	2
PUR	HG00737	2C	2
STU	HG03850	2C	2
CDX	HG02394	2C	3
STU	HG03897	2C	7
FIN	HG00183	2C	0
GIH	NA21109	2C	0
GIH	NA21117	2C	0
PUR	HG00638	2C	0
STU	HG03750	2C	0
ESN	HG03295	2C	1
GBR	HG00111	2C	1
GBR	HG00125	2C	1
GIH	NA20872	2C	1
GIH	NA21129	2C	1
ITU	HG03786	2C	1
TSI	NA20507	2C	1
STU	HG03697	2C	2
PUR	HG01061	2C	3
STU	HG03991	2C	3
GIH	NA20850	2C	4
GIH	NA21093	2C	0
PJL	HG02786	2C	0
PUR	HG01088	2C	0
BEB	HG03830	2C	1
CHB	NA18627	2C	1
IBS	HG01697	2C	1
IBS	HG01762	2C	1
CDX	HG01800	2C	2
CLM	HG01269	2C	2
GIH	NA20885	2C	2
PUR	HG00551	2C	2
PUR	HG01048	2C	2
STU	HG03995	2C	3
STU	HG04075	2C	3
ESN	HG02977	2C	5
PUR	HG00640	2C	6
MXL	NA19780	2C	0
PUR	HG01102	2C	0
GWD	HG02573	2C	1
GWD	HG02760	2C	1
PJL	HG03624	2C	1
PUR	HG01167	2C	1
BEB	HG03941	2C	2
CLM	HG01384	2C	2
GBR	HG00103	2C	2
ITU	HG03773	2C	2
ITU	HG04020	2C	2
STU	HG03693	2C	2
CLM	HG01462	2C	3
MSL	HG03061	2C	3
IBS	HG01628	2C	11
CLM	HG01488	2C	0
ESN	HG03370	2C	0
PUR	HG00732	2C	0
BEB	HG03940	2C	1
GIH	NA21099	2C	1
CDX	HG02154	2C	2
CLM	HG01277	2C	2
FIN	HG00373	2C	2
GBR	HG00114	2C	2
ITU	HG03717	2C	2
ITU	HG04200	2C	2
CLM	HG01369	2C	3
ITU	HG03772	2C	3
ITU	HG04212	2C	3
LWK	NA19375	2C	4
PJL	HG03237	2C	4
ESN	HG03352	2C	1
PUR	HG01095	2C	1
YRI	NA19171	2C	1
ESN	HG03114	2C	2
PJL	HG03016	2C	2
STU	HG03695	2C	2
ITU	HG03868	2C	4
ITU	HG04063	2C	4
GBR	HG00236	2C	1
GIH	NA20897	2C	1
TSI	NA20582	2C	1
TSI	NA20819	2C	3
ITU	HG03788	2C	4
PUR	HG01067	2C	4
GIH	NA20910	2C	6
PUR	HG01402	2C	6
LWK	NA19328	2C	7
TSI	NA20585	2C	8
ESN	HG03271	2C	0
IBS	HG01766	2C	0
MXL	NA19750	2C	0
PUR	HG01204	2C	0
YRI	NA18501	2C	0
GIH	NA21089	2C	2
GWD	HG02816	2C	2
ITU	HG03770	2C	2
LWK	NA19319	2C	2
PUR	HG01190	2C	2
YRI	NA19197	2C	2
ITU	HG04080	2C	3
STU	HG03953	2C	3
CDX	HG02392	2C	4
CEU	NA12342	2C	6
CLM	HG01374	2C	6
BEB	HG03910	2C	7
GIH	NA21108	2C	11
GIH	NA21142	2C	0
MXL	NA19652	2C	0
PUR	HG00734	2C	0
PUR	HG01396	2C	0
YRI	NA19137	2C	0
ITU	HG03777	2C	2
PUR	HG01101	2C	2
CLM	HG01344	2C	3
IBS	HG01679	2C	3
ITU	HG03861	2C	3
PUR	HG01188	2C	3
STU	HG03989	2C	3
STU	HG03684	2C	4
PJL	HG02697	2C	8
ESN	HG03103	2C	0
ITU	HG04090	2C	0
MXL	NA19649	2C	0
PUR	HG01069	2C	0
ESN	HG02923	2C	1
GIH	NA20890	2C	1
PJL	HG02778	2C	2
ESN	HG03099	2C	4
GIH	NA20881	2C	4
GIH	NA21102	2C	0
MXL	NA19655	2C	0
PUR	HG00743	2C	0
PUR	HG01072	2C	0
PUR	HG01325	2C	1
CLM	HG01140	2C	2
FIN	HG00323	2C	2
ITU	HG04206	2C	2
MSL	HG03057	2C	2
ESN	HG03129	2C	3
GIH	NA21097	2C	3
ITU	HG04026	2C	3
IBS	HG01531	2C	5
STU	HG03686	2C	7
STU	HG03743	2C	10
MSL	HG03439	2C	0
MSL	HG03571	2C	0
YRI	NA19096	2C	0
ACB	HG01896	2C	1
GBR	HG00112	2C	1
LWK	NA19377	2C	1
GWD	HG02895	2C	2
MSL	HG03388	2C	2
ESN	HG03166	2C	3
GWD	HG02582	2C	3
GWD	HG02583	2C	4
YRI	NA19160	2C	4
ITU	HG03775	2C	6
ITU	HG03792	2C	7
YRI	NA18508	2C	0
ITU	HG04025	2C	2
CLM	HG01112	2C	3
PUR	HG01058	2C	8
ESN	HG03190	2C	0
LWK	NA19462	2C	1
PJL	HG02688	2C	1
GBR	HG00110	2C	2
PUR	HG01308	2C	2
ESN	HG03130	2C	3
STU	HG03692	2C	5
PEL	HG01566	2C	7
LWK	NA19042	2C	0
ESN	HG03298	2C	1
ITU	HG03785	2C	1
CLM	HG01383	2C	2
GWD	HG02623	2C	2
CLM	HG01350	2C	4
ESN	HG03311	2C	0
GWD	HG02611	2C	0
PUR	HG01064	2C	0
STU	HG03689	2C	1
STU	HG03949	2C	1
CLM	HG01142	2C	2
CDX	HG01801	2C	6
GWD	HG02642	2C	0
GWD	HG02462	2C	1
LWK	NA19399	2C	1
PUR	HG01247	2C	2
PUR	HG01200	2C	4
MSL	HG03385	2C	0
PUR	HG01187	2C	2
MXL	NA19669	2C	0
GWD	HG02896	2C	1
MSL	HG03376	2C	1
PUR	HG00641	2C	1
PUR	HG01082	2C	1
GWD	HG02586	2C	3
IBS	HG01602	2C	8
ESN	HG03105	2C	0
MXL	NA19728	2C	0
PUR	HG01177	2C	0
PUR	HG01086	2C	2
PJL	HG02691	2C	4
GIH	NA21095	2C	9
ESN	HG02979	2C	10
ESN	HG03300	2C	0
ESN	HG03511	2C	1
PUR	HG01191	2C	1
ITU	HG04023	2C	5
ESN	HG03163	2C	6
PUR	HG01079	2C	18
YRI	NA19113	2C	3
CLM	HG01363	2C	8
ESN	HG03115	2C	0
LWK	NA19025	2C	0
ACB	HG01912	2C	8
IBS	HG01506	2C	29
ESN	HG03367	2C	0
ESN	HG03169	2C	4
GWD	HG02757	2C	1
GWD	HG02769	2C	3
ACB	HG02314	2C	7
ACB	HG02339	2C	7
YRI	NA19201	2C	2
YRI	NA19189	2C	7
STU	HG03945	2C	9
GWD	HG02703	2C	1
GWD	HG03027	2C	1
PUR	HG01398	2C	8
MSL	HG03556	2C	3
CLM	HG01342	2C	9
GWD	HG03024	2C	4
GWD	HG02763	2C	7
ASW	NA19901	2C	0
GWD	HG02808	2C	8
MSL	HG03212	2C	9
GWD	HG02837	2C	9
GWD	HG02667	2C	13
PEL	HG01976	2C	11
PUR	HG01241	2C	15
PEL	HG01944	2C	0
PEL	HG02278	2C	0
PEL	HG02285	2C	0
PEL	HG02298	2C	0
STU	HG03985	2x1C	6
STU	HG03898	2x1C	3
CDX	HG01816	2x1C	17
STU	HG03752	2x1C	8
PJL	HG02604	2x1C	21
PJL	HG02649	2x1C	16
STU	HG03858	2x1C	13
STU	HG03740	2x1C	16
ITU	HG03867	2x1C	18
STU	HG03955	2x1C	5
STU	HG03896	2x1C	8
STU	HG03690	2x1C	9
MXL	NA19679	2x1C	0
STU	HG03696	2x1C	26
PJL	HG02694	2x1C	23
PJL	HG03022	2x1C	9
PJL	HG02690	2x1C	19
PJL	HG02684	2x1C	36
PJL	HG02655	2x1C	21
ITU	HG04056	2x1C	27
ITU	HG04211	2x1C	31
STU	HG03837	2x1C	24
ITU	HG04070	2x1C	27
PJL	HG02658	2x1C	33
PJL	HG02734	2x1C	51
PEL	HG01992	AV	4
PEL	HG01936	NA	6
PEL	HG01973	NA	0
PEL	HG01947	NA	1
ITU	HG04054	NA	1
ITU	HG03784	NA	3
ASW	NA20314	NA	0
PEL	HG02301	NA	0
CHS	HG00409	OUT	6
CDX	HG02401	OUT	0
PEL	HG01968	OUT	0
PEL	HG01971	OUT	0
JPT	NA18959	OUT	1
KHV	HG02142	OUT	1
JPT	NA18982	OUT	2
PEL	HG02105	OUT	4
CDX	HG01802	OUT	0
CHB	NA18525	OUT	0
CHB	NA18599	OUT	0
CHS	HG00632	OUT	0
CHS	HG00707	OUT	0
GBR	HG00130	OUT	0
IBS	HG02232	OUT	0
KHV	HG01597	OUT	0
KHV	HG01860	OUT	0
KHV	HG02134	OUT	0
MXL	NA19731	OUT	0
TSI	NA20815	OUT	0
TSI	NA20822	OUT	0
CHB	NA18633	OUT	1
FIN	HG00344	OUT	1
KHV	HG01844	OUT	1
KHV	HG01852	OUT	1
PEL	HG01927	OUT	1
PEL	HG01941	OUT	1
CDX	HG01796	OUT	2
JPT	NA19006	OUT	2
KHV	HG02522	OUT	2
KHV	HG02075	OUT	4
TSI	NA20795	OUT	4
CEU	NA12155	OUT	0
CHS	HG00463	OUT	0
FIN	HG00336	OUT	0
FIN	HG00345	OUT	0
FIN	HG00367	OUT	0
IBS	HG01684	OUT	0
KHV	HG01845	OUT	0
KHV	HG02035	OUT	0
KHV	HG02049	OUT	0
KHV	HG02069	OUT	0
KHV	HG02070	OUT	0
KHV	HG02085	OUT	0
MXL	NA19758	OUT	0
PEL	HG01970	OUT	0
TSI	NA20518	OUT	0
TSI	NA20785	OUT	0
CDX	HG00766	OUT	1
CDX	HG02360	OUT	1
CEU	NA12046	OUT	1
CEU	NA12749	OUT	1
CEU	NA12813	OUT	1
CHS	HG00701	OUT	1
GBR	HG00158	OUT	1
JPT	NA19077	OUT	1
KHV	HG02084	OUT	1
KHV	HG02513	OUT	1
PEL	HG02006	OUT	1
PEL	HG02102	OUT	1
STU	HG03760	OUT	1
TSI	NA20512	OUT	1
TSI	NA20763	OUT	1
TSI	NA20811	OUT	1
BEB	HG04173	OUT	2
CHB	NA18534	OUT	2
CHB	NA18619	OUT	2
JPT	NA18988	OUT	2
TSI	NA20511	OUT	2
PEL	HG01923	OUT	4
ASW	NA20299	OUT	0
BEB	HG03012	OUT	0
CDX	HG02410	OUT	0
CEU	NA12283	OUT	0
CEU	NA12878	OUT	0
CHB	NA18560	OUT	0
CHB	NA18577	OUT	0
CHB	NA18643	OUT	0
CHS	HG00590	OUT	0
CHS	HG00693	OUT	0
GBR	HG00113	OUT	0
JPT	NA19066	OUT	0
KHV	HG01857	OUT	0
KHV	HG01868	OUT	0
KHV	HG02017	OUT	0
KHV	HG02020	OUT	0
KHV	HG02060	OUT	0
MXL	NA19717	OUT	0
MXL	NA19720	OUT	0
MXL	NA19773	OUT	0
MXL	NA19783	OUT	0
PEL	HG01951	OUT	0
BEB	HG03800	OUT	1
BEB	HG04131	OUT	1
CDX	HG00982	OUT	1
CDX	HG01808	OUT	1
CDX	HG02375	OUT	1
CHB	NA18747	OUT	1
CHS	HG00531	OUT	1
CHS	HG00625	OUT	1
FIN	HG00284	OUT	1
IBS	HG01607	OUT	1
ITU	HG03730	OUT	1
KHV	HG01851	OUT	1
TSI	NA20818	OUT	1
BEB	HG04146	OUT	2
BEB	HG04153	OUT	2
BEB	HG04194	OUT	2
CEU	NA12760	OUT	2
CHS	HG00692	OUT	2
GBR	HG00140	OUT	2
IBS	HG01685	OUT	2
KHV	HG01871	OUT	2
KHV	HG02113	OUT	2
TSI	NA20754	OUT	2
TSI	NA20760	OUT	2
GBR	HG00155	OUT	3
GBR	HG00260	OUT	3
JPT	NA18973	OUT	3
PEL	HG01918	OUT	3
PEL	HG01965	OUT	3
JPT	NA18993	OUT	4
STU	HG03643	OUT	4
ASW	NA20278	OUT	0
BEB	HG03832	OUT	0
CDX	HG00867	OUT	0
CDX	HG00956	OUT	0
CDX	HG02353	OUT	0
CEU	NA07357	OUT	0
CEU	NA11918	OUT	0
CEU	NA12340	OUT	0
CEU	NA12751	OUT	0
CEU	NA12762	OUT	0
CHB	NA18539	OUT	0
CHB	NA18564	OUT	0
CHB	NA18565	OUT	0
CHS	HG00406	OUT	0
CHS	HG00421	OUT	0
CHS	HG00422	OUT	0
CHS	HG00437	OUT	0
CHS	HG00452	OUT	0
CHS	HG00500	OUT	0
CHS	HG00607	OUT	0
CHS	HG00622	OUT	0
CHS	HG00654	OUT	0
CHS	HG00704	OUT	0
CLM	HG01281	OUT	0
CLM	HG01431	OUT	0
FIN	HG00332	OUT	0
FIN	HG00349	OUT	0
GBR	HG00120	OUT	0
GIH	NA21112	OUT	0
JPT	NA18940	OUT	0
JPT	NA19011	OUT	0
JPT	NA19088	OUT	0
KHV	HG01867	OUT	0
KHV	HG02025	OUT	0
KHV	HG02050	OUT	0
KHV	HG02058	OUT	0
KHV	HG02086	OUT	0
KHV	HG02130	OUT	0
KHV	HG02136	OUT	0
MXL	NA19746	OUT	0
MXL	NA19759	OUT	0
PEL	HG01991	OUT	0
PJL	HG01583	OUT	0
TSI	NA20790	OUT	0
TSI	NA20798	OUT	0
BEB	HG03607	OUT	1
CDX	HG02151	OUT	1
CDX	HG02180	OUT	1
CDX	HG02386	OUT	1
CEU	NA07000	OUT	1
CEU	NA07347	OUT	1
CEU	NA12717	OUT	1
CHB	NA18593	OUT	1
CHB	NA18629	OUT	1
CHB	NA18639	OUT	1
CHS	HG00656	OUT	1
GBR	HG00105	OUT	1
GBR	HG00242	OUT	1
GBR	HG00256	OUT	1
IBS	HG01515	OUT	1
JPT	NA18947	OUT	1
JPT	NA18970	OUT	1
JPT	NA19055	OUT	1
JPT	NA19056	OUT	1
JPT	NA19084	OUT	1
KHV	HG02061	OUT	1
PEL	HG01917	OUT	1
STU	HG04003	OUT	1
TSI	NA20806	OUT	1
BEB	HG03922	OUT	2
BEB	HG03931	OUT	2
CDX	HG02382	OUT	2
CDX	HG02385	OUT	2
CHB	NA18538	OUT	2
CLM	HG01124	OUT	2
FIN	HG00337	OUT	2
KHV	HG01878	OUT	2
KHV	HG02521	OUT	2
STU	HG03951	OUT	2
TSI	NA20532	OUT	2
BEB	HG03920	OUT	3
CHB	NA18620	OUT	3
ITU	HG03780	OUT	3
PJL	HG02696	OUT	3
CHB	NA18592	OUT	4
IBS	HG01704	OUT	4
BEB	HG04161	OUT	0
CDX	HG00879	OUT	0
CDX	HG02351	OUT	0
CDX	HG02402	OUT	0
CEU	NA12775	OUT	0
CEU	NA12777	OUT	0
CEU	NA12828	OUT	0
CHB	NA18526	OUT	0
CHB	NA18533	OUT	0
CHB	NA18614	OUT	0
CHS	HG00407	OUT	0
CHS	HG00428	OUT	0
CHS	HG00446	OUT	0
CHS	HG00533	OUT	0
CHS	HG00559	OUT	0
CHS	HG00583	OUT	0
CHS	HG00599	OUT	0
CHS	HG00631	OUT	0
CHS	HG00653	OUT	0
CLM	HG01256	OUT	0
FIN	HG00318	OUT	0
FIN	HG00338	OUT	0
FIN	HG00343	OUT	0
FIN	HG00361	OUT	0
IBS	HG01524	OUT	0
IBS	HG01527	OUT	0
IBS	HG01756	OUT	0
IBS	HG02221	OUT	0
ITU	HG03742	OUT	0
JPT	NA19067	OUT	0
JPT	NA19074	OUT	0
KHV	HG01595	OUT	0
KHV	HG01850	OUT	0
KHV	HG01853	OUT	0
KHV	HG02026	OUT	0
KHV	HG02047	OUT	0
KHV	HG02116	OUT	0
KHV	HG02139	OUT	0
MXL	NA19657	OUT	0
MXL	NA19786	OUT	0
PEL	HG01565	OUT	0
STU	HG04039	OUT	0
TSI	NA20541	OUT	0
TSI	NA20803	OUT	0
BEB	HG03616	OUT	1
BEB	HG03908	OUT	1
CDX	HG02155	OUT	1
CEU	NA07048	OUT	1
CHB	NA18532	OUT	1
CHB	NA18555	OUT	1
CHB	NA18623	OUT	1
CHB	NA18640	OUT	1
CHS	HG00449	OUT	1
CHS	HG00584	OUT	1
CHS	HG00662	OUT	1
CHS	HG00699	OUT	1
CLM	HG01459	OUT	1
GIH	NA20861	OUT	1
IBS	HG01507	OUT	1
IBS	HG01682	OUT	1
IBS	HG01776	OUT	1
ITU	HG04001	OUT	1
JPT	NA18979	OUT	1
JPT	NA18998	OUT	1
JPT	NA19063	OUT	1
JPT	NA19090	OUT	1
KHV	HG02088	OUT	1
KHV	HG02137	OUT	1
PEL	HG01893	OUT	1
PEL	HG02003	OUT	1
PEL	HG02104	OUT	1
PJL	HG03238	OUT	1
STU	HG04033	OUT	1
TSI	NA20524	OUT	1
TSI	NA20543	OUT	1
TSI	NA20783	OUT	1
TSI	NA20799	OUT	1
CEU	NA12287	OUT	2
CHB	NA18648	OUT	2
CHS	HG00663	OUT	2
JPT	NA18965	OUT	2
JPT	NA18989	OUT	2
KHV	HG01598	OUT	2
KHV	HG01864	OUT	2
KHV	HG02029	OUT	2
STU	HG03642	OUT	2
TSI	NA20505	OUT	2
BEB	HG03919	OUT	3
CHS	HG00592	OUT	3
JPT	NA19078	OUT	3
CLM	HG01435	OUT	4
BEB	HG03593	OUT	0
BEB	HG03796	OUT	0
BEB	HG03928	OUT	0
BEB	HG04185	OUT	0
CDX	HG01028	OUT	0
CEU	NA12006	OUT	0
CEU	NA12748	OUT	0
CEU	NA12763	OUT	0
CEU	NA12814	OUT	0
CEU	NA12815	OUT	0
CEU	NA12872	OUT	0
CHB	NA18543	OUT	0
CHB	NA18552	OUT	0
CHB	NA18563	OUT	0
CHB	NA18579	OUT	0
CHB	NA18634	OUT	0
CHS	HG00404	OUT	0
CHS	HG00513	OUT	0
CHS	HG00565	OUT	0
CHS	HG00581	OUT	0
CHS	HG00651	OUT	0
CHS	HG00671	OUT	0
CLM	HG01134	OUT	0
FIN	HG00174	OUT	0
FIN	HG00189	OUT	0
FIN	HG00281	OUT	0
FIN	HG00285	OUT	0
FIN	HG00288	OUT	0
FIN	HG00306	OUT	0
FIN	HG00378	OUT	0
GBR	HG00107	OUT	0
GBR	HG00116	OUT	0
GIH	NA21125	OUT	0
IBS	HG01530	OUT	0
IBS	HG01626	OUT	0
IBS	HG01705	OUT	0
ITU	HG04061	OUT	0
ITU	HG04225	OUT	0
JPT	NA18956	OUT	0
JPT	NA18975	OUT	0
JPT	NA18977	OUT	0
JPT	NA18980	OUT	0
JPT	NA18986	OUT	0
JPT	NA19004	OUT	0
JPT	NA19010	OUT	0
JPT	NA19057	OUT	0
JPT	NA19064	OUT	0
JPT	NA19072	OUT	0
KHV	HG01842	OUT	0
KHV	HG01846	OUT	0
KHV	HG01858	OUT	0
KHV	HG01859	OUT	0
KHV	HG01866	OUT	0
KHV	HG02032	OUT	0
KHV	HG02064	OUT	0
KHV	HG02081	OUT	0
LWK	NA19466	OUT	0
MXL	NA19654	OUT	0
MXL	NA19661	OUT	0
MXL	NA19664	OUT	0
MXL	NA19722	OUT	0
PEL	HG01982	OUT	0
PEL	HG02252	OUT	0
PUR	HG01311	OUT	0
TSI	NA20589	OUT	0
TSI	NA20765	OUT	0
TSI	NA20801	OUT	0
BEB	HG04155	OUT	1
BEB	HG04195	OUT	1
CDX	HG00759	OUT	1
CDX	HG02186	OUT	1
CDX	HG02356	OUT	1
CEU	NA11893	OUT	1
CHB	NA18548	OUT	1
CHS	HG00451	OUT	1
CHS	HG00458	OUT	1
CHS	HG00611	OUT	1
CHS	HG00634	OUT	1
CLM	HG01447	OUT	1
FIN	HG00353	OUT	1
GBR	HG00137	OUT	1
ITU	HG03729	OUT	1
ITU	HG03960	OUT	1
JPT	NA19059	OUT	1
JPT	NA19089	OUT	1
KHV	HG02073	OUT	1
KHV	HG02079	OUT	1
KHV	HG02087	OUT	1
KHV	HG02140	OUT	1
PEL	HG02253	OUT	1
PJL	HG02657	OUT	1
TSI	NA20525	OUT	1
TSI	NA20769	OUT	1
CDX	HG01807	OUT	2
CDX	HG02364	OUT	2
CDX	HG02395	OUT	2
CHB	NA18642	OUT	2
CHS	HG00689	OUT	2
FIN	HG00379	OUT	2
JPT	NA18951	OUT	2
JPT	NA18954	OUT	2
JPT	NA18964	OUT	2
JPT	NA18981	OUT	2
KHV	HG01600	OUT	2
KHV	HG01849	OUT	2
PEL	HG01945	OUT	2
PEL	HG01961	OUT	2
STU	HG03680	OUT	2
TSI	NA20534	OUT	2
TSI	NA20587	OUT	2
CDX	HG02371	OUT	3
CHB	NA18636	OUT	3
TSI	NA20771	OUT	3
BEB	HG03916	OUT	4
KHV	HG02141	OUT	5
STU	HG03645	OUT	6
STU	HG03646	OUT	8
BEB	HG03812	OUT	0
CDX	HG02374	OUT	0
CDX	HG02398	OUT	0
CEU	NA06989	OUT	0
CEU	NA11881	OUT	0
CEU	NA12043	OUT	0
CEU	NA12045	OUT	0
CEU	NA12154	OUT	0
CEU	NA12778	OUT	0
CHB	NA18542	OUT	0
CHB	NA18545	OUT	0
CHB	NA18559	OUT	0
CHB	NA18567	OUT	0
CHB	NA18613	OUT	0
CHB	NA18621	OUT	0
CHB	NA18624	OUT	0
CHB	NA18740	OUT	0
CHB	NA18748	OUT	0
CHB	NA18757	OUT	0
CHS	HG00436	OUT	0
CHS	HG00457	OUT	0
CHS	HG00464	OUT	0
CHS	HG00478	OUT	0
CHS	HG00556	OUT	0
CHS	HG00593	OUT	0
CHS	HG00613	OUT	0
CHS	HG00690	OUT	0
CLM	HG01272	OUT	0
CLM	HG01284	OUT	0
FIN	HG00179	OUT	0
FIN	HG00282	OUT	0
GBR	HG00099	OUT	0
GBR	HG00101	OUT	0
GBR	HG00239	OUT	0
GIH	NA20896	OUT	0
GIH	NA21091	OUT	0
IBS	HG01669	OUT	0
IBS	HG01675	OUT	0
IBS	HG01770	OUT	0
IBS	HG02235	OUT	0
JPT	NA18968	OUT	0
JPT	NA18969	OUT	0
JPT	NA18972	OUT	0
JPT	NA18999	OUT	0
JPT	NA19007	OUT	0
JPT	NA19087	OUT	0
KHV	HG01855	OUT	0
KHV	HG01874	OUT	0
KHV	HG02031	OUT	0
KHV	HG02076	OUT	0
MXL	NA19729	OUT	0
MXL	NA19734	OUT	0
MXL	NA19735	OUT	0
MXL	NA19740	OUT	0
MXL	NA19755	OUT	0
PEL	HG01967	OUT	0
PJL	HG02731	OUT	0
TSI	NA20521	OUT	0
TSI	NA20588	OUT	0
BEB	HG03598	OUT	1
CDX	HG02384	OUT	1
CEU	NA12399	OUT	1
CEU	NA12718	OUT	1
CEU	NA12812	OUT	1
CHB	NA18582	OUT	1
CHB	NA18612	OUT	1
CHB	NA18630	OUT	1
CHB	NA18644	OUT	1
CHS	HG00536	OUT	1
CHS	HG00705	OUT	1
CLM	HG01455	OUT	1
ESN	HG03518	OUT	1
FIN	HG00330	OUT	1
GIH	NA21115	OUT	1
ITU	HG04059	OUT	1
ITU	HG04198	OUT	1
PEL	HG02089	OUT	1
PJL	HG01586	OUT	1
PJL	HG02681	OUT	1
PUR	HG01173	OUT	1
PUR	HG01326	OUT	1
STU	HG03673	OUT	1
TSI	NA20544	OUT	1
TSI	NA20774	OUT	1
TSI	NA20797	OUT	1
CHB	NA18530	OUT	2
CHB	NA18572	OUT	2
CHS	HG00708	OUT	2
GBR	HG00240	OUT	2
IBS	HG01625	OUT	2
PEL	HG01942	OUT	2
TSI	NA20522	OUT	2
ITU	HG03977	OUT	3
ITU	HG03978	OUT	4
PEL	HG02008	OUT	4
PJL	HG03235	OUT	4
PJL	HG03765	OUT	4
JPT	NA19060	OUT	5
BEB	HG03815	OUT	0
CDX	HG01815	OUT	0
CDX	HG02389	OUT	0
CEU	NA07051	OUT	0
CEU	NA11892	OUT	0
CEU	NA11919	OUT	0
CEU	NA11932	OUT	0
CEU	NA12275	OUT	0
CEU	NA12341	OUT	0
CEU	NA12347	OUT	0
CEU	NA12546	OUT	0
CEU	NA12842	OUT	0
CHB	NA18546	OUT	0
CHB	NA18558	OUT	0
CHB	NA18574	OUT	0
CHB	NA18638	OUT	0
CHB	NA18645	OUT	0
CHB	NA18749	OUT	0
CHS	HG00442	OUT	0
CHS	HG00608	OUT	0
CHS	HG00672	OUT	0
CHS	HG00675	OUT	0
CLM	HG01366	OUT	0
FIN	HG00276	OUT	0
FIN	HG00315	OUT	0
FIN	HG00335	OUT	0
FIN	HG00366	OUT	0
GBR	HG00151	OUT	0
GBR	HG00250	OUT	0
GBR	HG00262	OUT	0
GBR	HG01789	OUT	0
GIH	NA20878	OUT	0
GIH	NA21143	OUT	0
IBS	HG01500	OUT	0
IBS	HG01503	OUT	0
IBS	HG01509	OUT	0
IBS	HG01619	OUT	0
ITU	HG03781	OUT	0
JPT	NA18960	OUT	0
JPT	NA18963	OUT	0
JPT	NA18967	OUT	0
JPT	NA18994	OUT	0
JPT	NA19080	OUT	0
KHV	HG01843	OUT	0
KHV	HG02128	OUT	0
KHV	HG02131	OUT	0
MSL	HG03575	OUT	0
MXL	NA19752	OUT	0
MXL	NA19764	OUT	0
PEL	HG01939	OUT	0
PJL	HG03631	OUT	0
PUR	HG01405	OUT	0
TSI	NA20506	OUT	0
TSI	NA20757	OUT	0
TSI	NA20761	OUT	0
BEB	HG04134	OUT	1
BEB	HG04186	OUT	1
BEB	HG04188	OUT	1
CDX	HG02409	OUT	1
CEU	NA11995	OUT	1
CEU	NA12489	OUT	1
CHB	NA18547	OUT	1
CHB	NA18570	OUT	1
CHB	NA18571	OUT	1
CHB	NA18597	OUT	1
CHB	NA18745	OUT	1
CHS	HG00628	OUT	1
CLM	HG01271	OUT	1
CLM	HG01486	OUT	1
FIN	HG00304	OUT	1
GBR	HG00109	OUT	1
GBR	HG00231	OUT	1
GBR	HG02215	OUT	1
GIH	NA20876	OUT	1
GIH	NA20882	OUT	1
IBS	HG01773	OUT	1
IBS	HG02223	OUT	1
ITU	HG03782	OUT	1
ITU	HG03969	OUT	1
ITU	HG04014	OUT	1
JPT	NA18946	OUT	1
PJL	HG02736	OUT	1
STU	HG03644	OUT	1
TSI	NA20800	OUT	1
BEB	HG03821	OUT	2
CEU	NA06994	OUT	2
CEU	NA11830	OUT	2
CEU	NA11931	OUT	2
CEU	NA12383	OUT	2
CEU	NA12413	OUT	2
CEU	NA12827	OUT	2
CHS	HG00657	OUT	2
CLM	HG01456	OUT	2
GIH	NA21110	OUT	2
IBS	HG01771	OUT	2
IBS	HG02239	OUT	2
ITU	HG03871	OUT	2
JPT	NA19083	OUT	2
STU	HG04006	OUT	2
TSI	NA20787	OUT	2
BEB	HG03589	OUT	3
BEB	HG04156	OUT	3
ITU	HG03974	OUT	3
JPT	NA18991	OUT	3
JPT	NA19068	OUT	3
KHV	HG02028	OUT	3
PEL	HG01997	OUT	3
BEB	HG03826	OUT	4
CLM	HG01365	OUT	5
ACB	HG02420	OUT	0
BEB	HG03585	OUT	0
BEB	HG03600	OUT	0
BEB	HG03604	OUT	0
BEB	HG03917	OUT	0
BEB	HG04162	OUT	0
BEB	HG04189	OUT	0
CDX	HG00881	OUT	0
CDX	HG01799	OUT	0
CEU	NA07037	OUT	0
CEU	NA12234	OUT	0
CEU	NA12272	OUT	0
CEU	NA12830	OUT	0
CHB	NA18544	OUT	0
CHB	NA18549	OUT	0
CHB	NA18553	OUT	0
CHB	NA18596	OUT	0
CHB	NA18602	OUT	0
CHB	NA18632	OUT	0
CHS	HG00537	OUT	0
CHS	HG00626	OUT	0
CHS	HG00717	OUT	0
CLM	HG01253	OUT	0
CLM	HG01441	OUT	0
FIN	HG00355	OUT	0
GBR	HG00102	OUT	0
GBR	HG00123	OUT	0
GBR	HG00142	OUT	0
GBR	HG00159	OUT	0
GIH	NA20854	OUT	0
GIH	NA21090	OUT	0
GIH	NA21119	OUT	0
GIH	NA21126	OUT	0
GIH	NA21130	OUT	0
IBS	HG01606	OUT	0
IBS	HG01608	OUT	0
IBS	HG01699	OUT	0
IBS	HG01768	OUT	0
ITU	HG03870	OUT	0
JPT	NA18948	OUT	0
JPT	NA18966	OUT	0
JPT	NA18978	OUT	0
JPT	NA18990	OUT	0
JPT	NA18997	OUT	0
KHV	HG02040	OUT	0
KHV	HG02121	OUT	0
KHV	HG02133	OUT	0
MXL	NA19658	OUT	0
PEL	HG02150	OUT	0
PJL	HG02737	OUT	0
PUR	HG01171	OUT	0
TSI	NA20513	OUT	0
TSI	NA20530	OUT	0
TSI	NA20758	OUT	0
TSI	NA20814	OUT	0
BEB	HG03006	OUT	1
BEB	HG03594	OUT	1
CDX	HG01029	OUT	1
CDX	HG01795	OUT	1
CDX	HG02407	OUT	1
CEU	NA11831	OUT	1
CEU	NA11843	OUT	1
CEU	NA11930	OUT	1
CHB	NA18528	OUT	1
CHB	NA18591	OUT	1
CHB	NA18631	OUT	1
CHB	NA18637	OUT	1
CHS	HG00530	OUT	1
CHS	HG00614	OUT	1
CLM	HG01353	OUT	1
FIN	HG00190	OUT	1
FIN	HG00311	OUT	1
GBR	HG00128	OUT	1
GBR	HG00132	OUT	1
IBS	HG01710	OUT	1
ITU	HG04062	OUT	1
ITU	HG04098	OUT	1
JPT	NA18974	OUT	1
JPT	NA19062	OUT	1
KHV	HG01869	OUT	1
KHV	HG02082	OUT	1
PJL	HG02792	OUT	1
PJL	HG03649	OUT	1
PUR	HG01302	OUT	1
STU	HG03990	OUT	1
TSI	NA20514	OUT	1
TSI	NA20756	OUT	1
TSI	NA20767	OUT	1
ESN	HG03168	OUT	2
FIN	HG00372	OUT	2
GBR	HG00126	OUT	2
IBS	HG01618	OUT	2
IBS	HG02236	OUT	2
JPT	NA19079	OUT	2
KHV	HG02067	OUT	2
LWK	NA19332	OUT	2
PEL	HG01954	OUT	2
PUR	HG01047	OUT	2
PUR	HG01312	OUT	2
TSI	NA20531	OUT	2
TSI	NA20772	OUT	2
BEB	HG04176	OUT	3
GBR	HG00255	OUT	3
JPT	NA18957	OUT	3
STU	HG03848	OUT	3
TSI	NA20519	OUT	3
CHS	HG00729	OUT	4
GIH	NA20875	OUT	4
FIN	HG00173	OUT	5
GIH	NA21120	OUT	5
IBS	HG01686	OUT	5
TSI	NA20529	OUT	5
LWK	NA19324	OUT	12
BEB	HG03603	OUT	0
CDX	HG00844	OUT	0
CDX	HG00978	OUT	0
CDX	HG01806	OUT	0
CDX	HG02165	OUT	0
CDX	HG02179	OUT	0
CDX	HG02181	OUT	0
CDX	HG02396	OUT	0
CEU	NA10847	OUT	0
CEU	NA11829	OUT	0
CEU	NA12004	OUT	0
CEU	NA12144	OUT	0
CEU	NA12156	OUT	0
CEU	NA12273	OUT	0
CEU	NA12400	OUT	0
CHB	NA18561	OUT	0
CHB	NA18616	OUT	0
CHB	NA18635	OUT	0
CHS	HG00410	OUT	0
CHS	HG00479	OUT	0
CHS	HG00524	OUT	0
CHS	HG00674	OUT	0
CHS	HG00684	OUT	0
CLM	HG01362	OUT	0
FIN	HG00319	OUT	0
FIN	HG00329	OUT	0
FIN	HG00350	OUT	0
GBR	HG00106	OUT	0
GBR	HG00122	OUT	0
GBR	HG00259	OUT	0
GBR	HG00265	OUT	0
GIH	NA21101	OUT	0
GIH	NA21105	OUT	0
GIH	NA21128	OUT	0
IBS	HG01516	OUT	0
IBS	HG01746	OUT	0
IBS	HG01761	OUT	0
IBS	HG01767	OUT	0
IBS	HG01775	OUT	0
ITU	HG03973	OUT	0
ITU	HG04239	OUT	0
JPT	NA18943	OUT	0
JPT	NA18945	OUT	0
JPT	NA18962	OUT	0
JPT	NA18976	OUT	0
JPT	NA18995	OUT	0
JPT	NA19054	OUT	0
JPT	NA19085	OUT	0
KHV	HG01847	OUT	0
KHV	HG01872	OUT	0
KHV	HG02072	OUT	0
MXL	NA19788	OUT	0
PEL	HG01979	OUT	0
PJL	HG02652	OUT	0
PJL	HG03653	OUT	0
PJL	HG03668	OUT	0
TSI	NA20586	OUT	0
TSI	NA20764	OUT	0
TSI	NA20802	OUT	0
TSI	NA20827	OUT	0
YRI	NA19207	OUT	0
BEB	HG04182	OUT	1
CDX	HG02182	OUT	1
CDX	HG02190	OUT	1
CDX	HG02250	OUT	1
CDX	HG02399	OUT	1
CEU	NA12282	OUT	1
CHB	NA18610	OUT	1
CHB	NA18622	OUT	1
CHS	HG00566	OUT	1
GBR	HG00264	OUT	1
GIH	NA20853	OUT	1
GIH	NA21127	OUT	1
ITU	HG03771	OUT	1
ITU	HG03787	OUT	1
JPT	NA19082	OUT	1
JPT	NA19086	OUT	1
KHV	HG01862	OUT	1
PJL	HG02775	OUT	1
PJL	HG03702	OUT	1
PJL	HG03703	OUT	1
PUR	HG01094	OUT	1
TSI	NA20808	OUT	1
TSI	NA20821	OUT	1
CEU	NA12003	OUT	2
CHB	NA18647	OUT	2
ESN	HG02947	OUT	2
GIH	NA20852	OUT	2
ITU	HG03789	OUT	2
ITU	HG04015	OUT	2
ITU	HG04216	OUT	2
KHV	HG01840	OUT	2
KHV	HG02048	OUT	2
LWK	NA19440	OUT	2
PJL	HG02789	OUT	2
PJL	HG03629	OUT	2
PJL	HG03762	OUT	2
YRI	NA19117	OUT	2
GWD	HG02807	OUT	3
IBS	HG01525	OUT	3
IBS	HG01695	OUT	3
PUR	HG01197	OUT	3
PJL	HG02700	OUT	5
ASW	NA20334	OUT	0
BEB	HG03823	OUT	0
BEB	HG03902	OUT	0
BEB	HG04164	OUT	0
CDX	HG02187	OUT	0
CEU	NA11840	OUT	0
CEU	NA11894	OUT	0
CEU	NA12044	OUT	0
CHB	NA18535	OUT	0
CHB	NA18537	OUT	0
CHB	NA18550	OUT	0
CHB	NA18608	OUT	0
CHB	NA18618	OUT	0
CHS	HG00443	OUT	0
CHS	HG00476	OUT	0
CHS	HG00534	OUT	0
CHS	HG00542	OUT	0
CHS	HG00557	OUT	0
CHS	HG00596	OUT	0
CHS	HG00610	OUT	0
CHS	HG00629	OUT	0
CHS	HG00698	OUT	0
CLM	HG01121	OUT	0
CLM	HG01130	OUT	0
CLM	HG01489	OUT	0
FIN	HG00177	OUT	0
FIN	HG00181	OUT	0
FIN	HG00182	OUT	0
FIN	HG00186	OUT	0
FIN	HG00380	OUT	0
GBR	HG00119	OUT	0
GIH	NA20859	OUT	0
GIH	NA20891	OUT	0
IBS	HG01521	OUT	0
IBS	HG01612	OUT	0
IBS	HG01630	OUT	0
IBS	HG01707	OUT	0
IBS	HG01777	OUT	0
IBS	HG01781	OUT	0
IBS	HG02220	OUT	0
IBS	HG02238	OUT	0
ITU	HG04022	OUT	0
ITU	HG04214	OUT	0
JPT	NA19001	OUT	0
KHV	HG02016	OUT	0
MXL	NA19681	OUT	0
MXL	NA19723	OUT	0
MXL	NA19725	OUT	0
MXL	NA19762	OUT	0
MXL	NA19779	OUT	0
MXL	NA19785	OUT	0
MXL	NA19789	OUT	0
PJL	HG02491	OUT	0
PJL	HG02790	OUT	0
PUR	HG00637	OUT	0
PUR	HG01083	OUT	0
TSI	NA20510	OUT	0
TSI	NA20520	OUT	0
TSI	NA20527	OUT	0
TSI	NA20528	OUT	0
TSI	NA20810	OUT	0
TSI	NA20828	OUT	0
TSI	NA20832	OUT	0
YRI	NA19147	OUT	0
ACB	HG02470	OUT	1
BEB	HG04158	OUT	1
CDX	HG02355	OUT	1
CEU	NA07056	OUT	1
CEU	NA10851	OUT	1
CEU	NA12286	OUT	1
CHB	NA18531	OUT	1
CHB	NA18626	OUT	1
CHB	NA18646	OUT	1
ESN	HG03120	OUT	1
ESN	HG03304	OUT	1
GIH	NA20847	OUT	1
GIH	NA20900	OUT	1
IBS	HG02233	OUT	1
JPT	NA19075	OUT	1
PUR	HG01089	OUT	1
STU	HG03986	OUT	1
TSI	NA20753	OUT	1
TSI	NA20766	OUT	1
CEU	NA06985	OUT	2
CEU	NA11992	OUT	2
CEU	NA12249	OUT	2
CEU	NA12843	OUT	2
CHB	NA18541	OUT	2
CHB	NA18603	OUT	2
CLM	HG01550	OUT	2
FIN	HG00357	OUT	2
GIH	NA20846	OUT	2
TSI	NA20536	OUT	2
GBR	HG00133	OUT	3
GBR	HG00149	OUT	3
GBR	HG00253	OUT	3
IBS	HG01605	OUT	3
LWK	NA19461	OUT	5
YRI	NA18488	OUT	10
ASW	NA19834	OUT	0
BEB	HG03905	OUT	0
BEB	HG03913	OUT	0
CDX	HG02390	OUT	0
CEU	NA11832	OUT	0
CEU	NA11920	OUT	0
CEU	NA12058	OUT	0
CHB	NA18609	OUT	0
CHS	HG00445	OUT	0
CHS	HG00448	OUT	0
CHS	HG00650	OUT	0
FIN	HG00171	OUT	0
FIN	HG00278	OUT	0
FIN	HG00325	OUT	0
FIN	HG00326	OUT	0
FIN	HG00381	OUT	0
GBR	HG00097	OUT	0
GBR	HG00115	OUT	0
GBR	HG00145	OUT	0
GBR	HG00148	OUT	0
GBR	HG00157	OUT	0
GIH	NA21100	OUT	0
IBS	HG01501	OUT	0
IBS	HG01519	OUT	0
IBS	HG02224	OUT	0
ITU	HG04076	OUT	0
JPT	NA18941	OUT	0
JPT	NA18952	OUT	0
JPT	NA18961	OUT	0
KHV	HG02019	OUT	0
MXL	NA19719	OUT	0
MXL	NA19741	OUT	0
PJL	HG02494	OUT	0
STU	HG03887	OUT	0
TSI	NA20535	OUT	0
TSI	NA20581	OUT	0
TSI	NA20755	OUT	0
ACB	HG02332	OUT	1
ACB	HG02558	OUT	1
BEB	HG03934	OUT	1
BEB	HG04141	OUT	1
CEU	NA06984	OUT	1
CEU	NA12005	OUT	1
CHB	NA18611	OUT	1
CLM	HG01254	OUT	1
GBR	HG00136	OUT	1
GIH	NA20874	OUT	1
GIH	NA20902	OUT	1
GWD	HG03247	OUT	1
IBS	HG01673	OUT	1
IBS	HG01779	OUT	1
ITU	HG03882	OUT	1
ITU	HG03963	OUT	1
ITU	HG04060	OUT	1
JPT	NA19005	OUT	1
LWK	NA19307	OUT	1
PEL	HG01578	OUT	1
PEL	HG01935	OUT	1
PEL	HG02262	OUT	1
STU	HG03947	OUT	1
TSI	NA20515	OUT	1
TSI	NA20516	OUT	1
TSI	NA20775	OUT	1
TSI	NA20807	OUT	1
ACB	HG02334	OUT	2
ESN	HG02981	OUT	2
ESN	HG03126	OUT	2
ESN	HG03267	OUT	2
GBR	HG00244	OUT	2
GBR	HG00263	OUT	2
GIH	NA21088	OUT	2
LWK	NA19316	OUT	2
LWK	NA19331	OUT	2
PEL	HG01932	OUT	2
PUR	HG01111	OUT	2
STU	HG04047	OUT	2
CHB	NA18625	OUT	3
GIH	NA20905	OUT	3
IBS	HG01617	OUT	3
ITU	HG03731	OUT	3
MSL	HG03391	OUT	3
STU	HG03999	OUT	3
TSI	NA20509	OUT	3
YRI	NA19206	OUT	3
BEB	HG03914	OUT	4
GIH	NA20870	OUT	4
GIH	NA21116	OUT	5
ITU	HG04222	OUT	6
ACB	HG02427	OUT	0
ASW	NA20318	OUT	0
BEB	HG03611	OUT	0
CEU	NA12776	OUT	0
CEU	NA12873	OUT	0
CHB	NA18562	OUT	0
CHB	NA18573	OUT	0
CHB	NA18615	OUT	0
CHS	HG00543	OUT	0
CHS	HG00560	OUT	0
CHS	HG00619	OUT	0
ESN	HG03162	OUT	0
FIN	HG00313	OUT	0
FIN	HG00360	OUT	0
GIH	NA20866	OUT	0
GIH	NA21122	OUT	0
GIH	NA21133	OUT	0
IBS	HG01510	OUT	0
IBS	HG01513	OUT	0
IBS	HG01678	OUT	0
IBS	HG01785	OUT	0
ITU	HG04235	OUT	0
JPT	NA19003	OUT	0
JPT	NA19009	OUT	0
KHV	HG02023	OUT	0
MXL	NA19670	OUT	0
MXL	NA19749	OUT	0
MXL	NA19761	OUT	0
MXL	NA19770	OUT	0
MXL	NA19771	OUT	0
PEL	HG01921	OUT	0
PUR	HG01054	OUT	0
PUR	HG01104	OUT	0
PUR	HG01168	OUT	0
PUR	HG01176	OUT	0
TSI	NA20786	OUT	0
TSI	NA20809	OUT	0
CEU	NA12750	OUT	1
CLM	HG01356	OUT	1
CLM	HG01464	OUT	1
ESN	HG03363	OUT	1
GBR	HG00118	OUT	1
GBR	HG00141	OUT	1
GBR	HG00143	OUT	1
GIH	NA21118	OUT	1
GWD	HG03241	OUT	1
IBS	HG01702	OUT	1
JPT	NA18971	OUT	1
KHV	HG01596	OUT	1
LWK	NA19035	OUT	1
PEL	HG01892	OUT	1
PUR	HG00739	OUT	1
TSI	NA20752	OUT	1
TSI	NA20773	OUT	1
YRI	NA19114	OUT	1
ACB	HG01958	OUT	2
BEB	HG03805	OUT	2
CLM	HG01556	OUT	2
GIH	NA20868	OUT	2
JPT	NA19091	OUT	2
LWK	NA19376	OUT	2
PJL	HG03636	OUT	2
STU	HG03857	OUT	2
STU	HG03890	OUT	2
CHS	HG00623	OUT	3
ESN	HG03193	OUT	3
MSL	HG03397	OUT	3
MSL	HG03464	OUT	3
LWK	NA19017	OUT	4
GIH	NA20851	OUT	5
JPT	NA18942	OUT	5
ASW	NA20274	OUT	0
BEB	HG03009	OUT	0
BEB	HG03595	OUT	0
BEB	HG03911	OUT	0
CHB	NA18617	OUT	0
CHB	NA18628	OUT	0
CHB	NA18641	OUT	0
CHS	HG00419	OUT	0
CHS	HG00620	OUT	0
CLM	HG01113	OUT	0
CLM	HG01122	OUT	0
CLM	HG01461	OUT	0
FIN	HG00180	OUT	0
FIN	HG00356	OUT	0
GBR	HG00146	OUT	0
GBR	HG00160	OUT	0
GBR	HG00232	OUT	0
GBR	HG00235	OUT	0
GIH	NA20869	OUT	0
IBS	HG01623	OUT	0
JPT	NA18944	OUT	0
JPT	NA18983	OUT	0
JPT	NA19058	OUT	0
KHV	HG02122	OUT	0
MXL	NA19682	OUT	0
MXL	NA19792	OUT	0
PUR	HG01098	OUT	0
STU	HG03744	OUT	0
TSI	NA20804	OUT	0
YRI	NA18861	OUT	0
YRI	NA19209	OUT	0
CDX	HG01798	OUT	1
CEU	NA12348	OUT	1
CLM	HG01260	OUT	1
FIN	HG00273	OUT	1
FIN	HG00368	OUT	1
GBR	HG00154	OUT	1
GBR	HG00243	OUT	1
GBR	HG00252	OUT	1
GWD	HG03539	OUT	1
IBS	HG02231	OUT	1
ITU	HG03778	OUT	1
PJL	HG02728	OUT	1
PJL	HG03491	OUT	1
PJL	HG03652	OUT	1
STU	HG04042	OUT	1
TSI	NA20538	OUT	1
YRI	NA19118	OUT	1
BEB	HG04159	OUT	2
GWD	HG02804	OUT	2
GWD	HG02982	OUT	2
LWK	NA19473	OUT	2
MSL	HG03567	OUT	2
BEB	HG04144	OUT	3
GIH	NA21123	OUT	3
BEB	HG03833	OUT	4
PEL	HG01920	OUT	4
ASW	NA19700	OUT	0
ASW	NA19913	OUT	0
BEB	HG03809	OUT	0
BEB	HG04183	OUT	0
CHB	NA18566	OUT	0
CHB	NA18595	OUT	0
CHS	HG00475	OUT	0
CHS	HG00589	OUT	0
CHS	HG00595	OUT	0
CHS	HG00728	OUT	0
CLM	HG01479	OUT	0
CLM	HG01492	OUT	0
ESN	HG03160	OUT	0
FIN	HG00321	OUT	0
FIN	HG00369	OUT	0
GBR	HG01334	OUT	0
GIH	NA21111	OUT	0
GWD	HG02679	OUT	0
IBS	HG01620	OUT	0
ITU	HG04238	OUT	0
JPT	NA19076	OUT	0
LWK	NA19436	OUT	0
MXL	NA19651	OUT	0
MXL	NA19663	OUT	0
MXL	NA19676	OUT	0
MXL	NA19684	OUT	0
MXL	NA19747	OUT	0
MXL	NA19776	OUT	0
MXL	NA19795	OUT	0
STU	HG03736	OUT	0
STU	HG03885	OUT	0
STU	HG04227	OUT	0
TSI	NA20504	OUT	0
TSI	NA20533	OUT	0
TSI	NA20540	OUT	0
TSI	NA20770	OUT	0
TSI	NA20796	OUT	0
YRI	NA19131	OUT	0
YRI	NA19225	OUT	0
FIN	HG00309	OUT	1
FIN	HG00384	OUT	1
GBR	HG00131	OUT	1
GWD	HG02461	OUT	1
IBS	HG01624	OUT	1
IBS	HG01676	OUT	1
ITU	HG04118	OUT	1
KHV	HG01599	OUT	1
LWK	NA19401	OUT	1
MSL	HG03084	OUT	1
PUR	HG01080	OUT	1
ACB	HG01883	OUT	2
CEU	NA12761	OUT	2
MSL	HG03473	OUT	2
PJL	HG02774	OUT	2
ACB	HG02309	OUT	3
ITU	HG03714	OUT	3
MSL	HG03378	OUT	3
ACB	HG02496	OUT	4
STU	HG03856	OUT	6
ACB	HG02429	OUT	0
ASW	NA19921	OUT	0
ASW	NA20282	OUT	0
ASW	NA20321	OUT	0
CDX	HG02373	OUT	0
CEU	NA11933	OUT	0
ESN	HG03118	OUT	0
ESN	HG03124	OUT	0
FIN	HG00371	OUT	0
GBR	HG00138	OUT	0
GBR	HG00237	OUT	0
GIH	NA21137	OUT	0
ITU	HG03873	OUT	0
JPT	NA18950	OUT	0
JPT	NA19002	OUT	0
JPT	NA19070	OUT	0
KHV	HG01863	OUT	0
LWK	NA19438	OUT	0
MSL	HG03060	OUT	0
MXL	NA19782	OUT	0
PEL	HG01953	OUT	0
PJL	HG03488	OUT	0
PUR	HG01049	OUT	0
STU	HG03757	OUT	0
STU	HG03846	OUT	0
TSI	NA20768	OUT	0
TSI	NA20813	OUT	0
ESN	HG03499	OUT	1
GBR	HG00139	OUT	1
GIH	NA20849	OUT	1
GWD	HG02574	OUT	1
GWD	HG02799	OUT	1
IBS	HG01518	OUT	1
IBS	HG01747	OUT	1
ITU	HG03718	OUT	1
JPT	NA18949	OUT	1
JPT	NA19065	OUT	1
JPT	NA19081	OUT	1
MSL	HG03419	OUT	1
MSL	HG03457	OUT	1
STU	HG03998	OUT	1
YRI	NA18499	OUT	1
ACB	HG02580	OUT	2
IBS	HG01537	OUT	2
LWK	NA19380	OUT	2
PUR	HG01392	OUT	2
YRI	NA18853	OUT	2
YRI	NA19153	OUT	2
ACB	HG02052	OUT	3
ACB	HG02108	OUT	3
GIH	NA20908	OUT	3
LWK	NA19347	OUT	3
LWK	NA19360	OUT	3
TSI	NA20792	OUT	4
ACB	HG02054	OUT	5
LWK	NA19454	OUT	5
GBR	HG00108	OUT	6
ACB	HG02053	OUT	0
CEU	NA12716	OUT	0
CHS	HG00683	OUT	0
ESN	HG03132	OUT	0
ESN	HG03196	OUT	0
FIN	HG00188	OUT	0
FIN	HG00266	OUT	0
FIN	HG00268	OUT	0
GBR	HG00234	OUT	0
GIH	NA20856	OUT	0
GIH	NA20858	OUT	0
GIH	NA20904	OUT	0
GIH	NA21103	OUT	0
GIH	NA21124	OUT	0
IBS	HG01613	OUT	0
LWK	NA19037	OUT	0
LWK	NA19451	OUT	0
LWK	NA19452	OUT	0
PEL	HG01577	OUT	0
PJL	HG02793	OUT	0
PUR	HG00554	OUT	0
ACB	HG02308	OUT	1
ACB	HG02343	OUT	1
ACB	HG02484	OUT	1
CHS	HG00472	OUT	1
CHS	HG00580	OUT	1
ESN	HG02971	OUT	1
GBR	HG00233	OUT	1
GWD	HG02861	OUT	1
LWK	NA19312	OUT	1
LWK	NA19393	OUT	1
PUR	HG01066	OUT	1
YRI	NA18878	OUT	1
YRI	NA18912	OUT	1
ACB	HG02555	OUT	2
ESN	HG02973	OUT	2
ESN	HG03136	OUT	2
ITU	HG03779	OUT	2
PEL	HG01950	OUT	2
STU	HG03950	OUT	2
STU	HG04100	OUT	2
TSI	NA20508	OUT	2
YRI	NA18915	OUT	2
ACB	HG02014	OUT	3
BEB	HG03925	OUT	3
MSL	HG03055	OUT	3
YRI	NA19256	OUT	3
CLM	HG01125	OUT	4
STU	HG03888	OUT	4
LWK	NA19439	OUT	5
PEL	HG01974	OUT	5
PJL	HG02601	OUT	5
CLM	HG01495	OUT	7
ASW	NA19625	OUT	0
ASW	NA19904	OUT	0
ASW	NA20332	OUT	0
ASW	NA20362	OUT	0
BEB	HG03793	OUT	0
ESN	HG03117	OUT	0
ESN	HG03270	OUT	0
GWD	HG02666	OUT	0
GWD	HG02891	OUT	0
JPT	NA18953	OUT	0
LWK	NA19346	OUT	0
LWK	NA19390	OUT	0
MSL	HG03445	OUT	0
MXL	NA19726	OUT	0
MXL	NA19774	OUT	0
STU	HG03691	OUT	0
STU	HG04210	OUT	0
TSI	NA20542	OUT	0
YRI	NA19144	OUT	0
YRI	NA19247	OUT	0
ACB	HG02501	OUT	1
ESN	HG03521	OUT	1
FIN	HG00178	OUT	1
GBR	HG00150	OUT	1
GBR	HG01790	OUT	1
GWD	HG03048	OUT	1
IBS	HG01512	OUT	1
IBS	HG01709	OUT	1
IBS	HG02219	OUT	1
ITU	HG04019	OUT	1
LWK	NA19023	OUT	1
MSL	HG03437	OUT	1
MSL	HG03470	OUT	1
YRI	NA18910	OUT	1
CEU	NA12829	OUT	2
LWK	NA19456	OUT	2
MSL	HG03451	OUT	2
MSL	HG03455	OUT	2
YRI	NA19146	OUT	2
ESN	HG02953	OUT	3
GWD	HG02813	OUT	3
PJL	HG02661	OUT	3
BEB	HG04171	OUT	4
GIH	NA21104	OUT	4
ACB	HG02144	OUT	0
ACB	HG02307	OUT	0
ACB	HG02541	OUT	0
ASW	NA19922	OUT	0
ASW	NA19923	OUT	0
ESN	HG02974	OUT	0
ESN	HG03199	OUT	0
GBR	HG00254	OUT	0
GBR	HG00261	OUT	0
LWK	NA19327	OUT	0
LWK	NA19463	OUT	0
MSL	HG03058	OUT	0
MSL	HG03066	OUT	0
MXL	NA19777	OUT	0
PJL	HG03709	OUT	0
STU	HG04099	OUT	0
ESN	HG03135	OUT	1
GIH	NA21086	OUT	1
GWD	HG02588	OUT	1
ITU	HG04002	OUT	1
JPT	NA19000	OUT	1
LWK	NA19031	OUT	1
LWK	NA19309	OUT	1
PUR	HG01412	OUT	1
STU	HG04229	OUT	1
YRI	NA19149	OUT	1
YRI	NA19152	OUT	1
ESN	HG03123	OUT	2
[truncated: 506 more rows]

## Sheet: TabeS5_Low-Frequency SNVs
Table S5 List of genomes, Relatedness (based on their parental union), Numbers of Low-frequency Genomic and Deleterious Homozygous SNVs
Popuation	ID	Relatedness	Homozygous SNVs	Deleterious Homozygous SNVS
BEB	HG03615	1C	4326	103
BEB	HG04152	1C	4797	114
CDX	HG02380	1C	3480	61
CHB	NA18606	1C	2063	44
CLM	HG01148	1C	7768	168
CLM	HG01275	1C	6112	126
CLM	HG01348	1C	3244	59
CLM	HG01389	1C	6451	162
CLM	HG01438	1C	4225	90
CLM	HG01465	1C	2471	69
CLM	HG01468	1C	5505	122
CLM	HG01491	1C	4628	103
GBR	HG00117	1C	3738	93
GIH	NA20886	1C	4314	83
GWD	HG02678	1C	7639	188
GWD	HG02759	1C	8479	161
GWD	HG02805	1C	9632	206
GWD	HG02810	1C	9348	188
GWD	HG02881	1C	7632	169
GWD	HG03259	1C	16977	385
ITU	HG03722	1C	4289	92
ITU	HG03862	1C	7567	203
ITU	HG03875	1C	4700	84
ITU	HG03967	1C	4399	83
ITU	HG04096	1C	4822	116
ITU	HG04209	1C	5536	138
JPT	NA18984	1C	2785	51
JPT	NA18987	1C	2842	82
JPT	NA18992	1C	2588	61
JPT	NA19012	1C	5485	156
MXL	NA19648	1C	10320	200
MXL	NA19732	1C	3926	85
PJL	HG01589	1C	3705	69
PJL	HG01593	1C	4172	100
PJL	HG02490	1C	4126	101
PJL	HG02648	1C	4559	95
PJL	HG02685	1C	4405	129
PJL	HG02699	1C	5240	119
PJL	HG02780	1C	5894	137
PJL	HG03019	1C	3020	72
PJL	HG03228	1C	4125	91
PJL	HG03229	1C	3973	101
PJL	HG03490	1C	5623	121
PJL	HG03619	1C	3723	72
PJL	HG03625	1C	8325	175
PUR	HG01198	1C	5053	116
STU	HG03672	1C	2937	63
STU	HG03687	1C	3094	78
STU	HG03711	1C	3905	84
STU	HG03733	1C	4050	94
STU	HG03738	1C	5333	116
STU	HG03741	1C	3418	61
STU	HG03745	1C	3022	67
STU	HG03756	1C	4473	115
STU	HG03836	1C	3968	76
STU	HG03838	1C	4162	106
STU	HG03854	1C	3884	84
STU	HG03884	1C	3851	103
STU	HG03894	1C	2821	62
STU	HG03895	1C	5224	121
STU	HG03899	1C	3123	66
STU	HG03900	1C	3957	96
STU	HG03944	1C	3231	74
STU	HG04029	1C	2817	54
STU	HG04035	1C	2681	67
STU	HG04038	1C	2359	55
STU	HG04106	1C	2977	82
STU	HG04107	1C	3370	83
ACB	HG01896	2C	4524	95
ACB	HG01912	2C	5830	119
ACB	HG02314	2C	4662	97
ACB	HG02339	2C	7992	163
ASW	NA19901	2C	12037	224
BEB	HG03007	2C	2396	63
BEB	HG03802	2C	2171	40
BEB	HG03803	2C	2130	57
BEB	HG03808	2C	2021	35
BEB	HG03814	2C	2137	52
BEB	HG03817	2C	2715	32
BEB	HG03829	2C	2879	64
BEB	HG03830	2C	2557	40
BEB	HG03907	2C	2425	43
BEB	HG03910	2C	3432	48
BEB	HG03926	2C	1926	42
BEB	HG03937	2C	2398	47
BEB	HG03940	2C	2497	64
BEB	HG03941	2C	2341	60
BEB	HG04140	2C	2143	56
BEB	HG04177	2C	1869	28
BEB	HG04180	2C	2082	43
CDX	HG00851	2C	1127	20
CDX	HG00864	2C	1435	30
CDX	HG01031	2C	1121	27
CDX	HG01046	2C	1629	35
CDX	HG01794	2C	1235	26
CDX	HG01797	2C	1598	28
CDX	HG01800	2C	2348	53
CDX	HG01801	2C	2300	47
CDX	HG01804	2C	1612	32
CDX	HG01805	2C	1541	29
CDX	HG01809	2C	1712	30
CDX	HG01810	2C	1643	37
CDX	HG01811	2C	1464	26
CDX	HG01812	2C	1946	46
CDX	HG01813	2C	1682	41
CDX	HG01817	2C	1624	43
CDX	HG02152	2C	2054	30
CDX	HG02153	2C	1318	39
CDX	HG02154	2C	2342	50
CDX	HG02156	2C	1803	37
CDX	HG02164	2C	1487	29
CDX	HG02166	2C	1582	39
CDX	HG02178	2C	1586	31
CDX	HG02184	2C	1511	36
CDX	HG02185	2C	1746	21
CDX	HG02188	2C	1225	27
CDX	HG02379	2C	1348	28
CDX	HG02383	2C	1260	33
CDX	HG02391	2C	1606	42
CDX	HG02392	2C	2209	71
CDX	HG02394	2C	1573	38
CDX	HG02397	2C	1667	35
CDX	HG02406	2C	1226	21
CDX	HG02408	2C	1288	28
CEU	NA12342	2C	3225	58
CHB	NA18536	2C	1175	31
CHB	NA18557	2C	1623	38
CHB	NA18627	2C	1572	41
CHS	HG00473	2C	1759	38
CHS	HG00525	2C	1906	41
CLM	HG01112	2C	3219	82
CLM	HG01119	2C	1491	44
CLM	HG01131	2C	1706	28
CLM	HG01133	2C	2129	59
CLM	HG01136	2C	1531	28
CLM	HG01137	2C	2470	65
CLM	HG01140	2C	2550	64
CLM	HG01142	2C	3724	51
CLM	HG01250	2C	1607	32
CLM	HG01251	2C	1755	36
CLM	HG01257	2C	2025	48
CLM	HG01259	2C	2671	46
CLM	HG01269	2C	2812	63
CLM	HG01277	2C	2361	60
CLM	HG01280	2C	1676	39
CLM	HG01341	2C	1736	47
CLM	HG01342	2C	6950	116
CLM	HG01344	2C	3322	96
CLM	HG01345	2C	1917	28
CLM	HG01350	2C	2621	54
CLM	HG01351	2C	2545	39
CLM	HG01354	2C	2145	50
CLM	HG01357	2C	2002	39
CLM	HG01359	2C	2128	55
CLM	HG01360	2C	2012	36
CLM	HG01363	2C	3721	72
CLM	HG01369	2C	3574	71
CLM	HG01372	2C	1751	43
CLM	HG01374	2C	2521	51
CLM	HG01377	2C	1524	47
CLM	HG01378	2C	2235	44
CLM	HG01383	2C	2767	64
CLM	HG01384	2C	1902	52
CLM	HG01432	2C	2284	54
CLM	HG01437	2C	2508	72
CLM	HG01443	2C	1503	32
CLM	HG01462	2C	4592	91
CLM	HG01474	2C	1979	39
CLM	HG01488	2C	2534	70
CLM	HG01494	2C	2033	41
CLM	HG01497	2C	1877	41
CLM	HG01498	2C	2627	42
ESN	HG02923	2C	4095	77
ESN	HG02938	2C	4283	89
ESN	HG02977	2C	3322	68
ESN	HG02979	2C	5003	96
ESN	HG03099	2C	4158	82
ESN	HG03103	2C	5505	108
ESN	HG03105	2C	5018	112
ESN	HG03114	2C	4083	91
ESN	HG03115	2C	3876	87
ESN	HG03129	2C	4769	101
ESN	HG03130	2C	5312	122
ESN	HG03163	2C	6568	163
ESN	HG03166	2C	4002	84
ESN	HG03169	2C	6032	120
ESN	HG03190	2C	5474	116
ESN	HG03271	2C	3558	81
ESN	HG03295	2C	3609	72
ESN	HG03298	2C	4424	93
ESN	HG03300	2C	4374	101
ESN	HG03301	2C	3783	80
ESN	HG03311	2C	4061	69
ESN	HG03313	2C	4047	96
ESN	HG03352	2C	3686	82
ESN	HG03367	2C	4757	77
ESN	HG03370	2C	3913	93
ESN	HG03511	2C	4156	100
ESN	HG03515	2C	3800	78
FIN	HG00176	2C	1631	28
FIN	HG00183	2C	1906	38
FIN	HG00185	2C	1794	44
FIN	HG00187	2C	1940	45
FIN	HG00267	2C	1583	38
FIN	HG00269	2C	1216	29
FIN	HG00271	2C	1743	32
FIN	HG00272	2C	1557	34
FIN	HG00274	2C	1666	32
FIN	HG00275	2C	1163	19
FIN	HG00277	2C	1648	40
FIN	HG00280	2C	1367	25
FIN	HG00290	2C	1584	40
FIN	HG00320	2C	2368	44
FIN	HG00323	2C	1797	46
FIN	HG00324	2C	2611	44
FIN	HG00327	2C	1442	31
FIN	HG00328	2C	1632	37
FIN	HG00331	2C	1803	29
FIN	HG00334	2C	2326	39
FIN	HG00339	2C	1663	38
FIN	HG00341	2C	2255	49
FIN	HG00342	2C	1779	37
FIN	HG00346	2C	2678	48
FIN	HG00351	2C	1467	42
FIN	HG00358	2C	2055	44
FIN	HG00362	2C	1531	40
FIN	HG00364	2C	1884	31
FIN	HG00365	2C	1312	28
FIN	HG00373	2C	1706	34
FIN	HG00375	2C	1339	22
FIN	HG00376	2C	1713	23
FIN	HG00382	2C	1494	39
FIN	HG00383	2C	1656	47
GBR	HG00096	2C	1666	39
GBR	HG00100	2C	1763	40
GBR	HG00103	2C	1927	58
GBR	HG00110	2C	3969	83
GBR	HG00111	2C	2159	38
GBR	HG00112	2C	2701	61
GBR	HG00114	2C	2817	67
GBR	HG00121	2C	2694	44
GBR	HG00125	2C	2173	48
GBR	HG00127	2C	2292	47
GBR	HG00236	2C	3597	75
GBR	HG00238	2C	1711	51
GBR	HG00245	2C	1977	43
GBR	HG00257	2C	1657	34
GBR	HG00258	2C	1485	38
GIH	NA20850	2C	2099	51
GIH	NA20863	2C	1591	38
GIH	NA20867	2C	1670	40
GIH	NA20872	2C	3289	76
GIH	NA20877	2C	1757	20
GIH	NA20881	2C	2129	50
GIH	NA20884	2C	2070	46
GIH	NA20885	2C	2025	48
GIH	NA20887	2C	1887	48
GIH	NA20889	2C	1340	42
GIH	NA20890	2C	2301	45
GIH	NA20892	2C	1519	35
GIH	NA20894	2C	1959	26
GIH	NA20895	2C	1843	45
GIH	NA20897	2C	2113	51
GIH	NA20899	2C	1778	43
GIH	NA20903	2C	1902	41
GIH	NA20910	2C	2940	55
GIH	NA20911	2C	1345	27
GIH	NA21087	2C	1542	42
GIH	NA21089	2C	1695	45
GIH	NA21093	2C	1606	34
GIH	NA21094	2C	1468	34
GIH	NA21095	2C	3890	94
GIH	NA21097	2C	3235	69
GIH	NA21098	2C	1428	17
GIH	NA21099	2C	1503	27
GIH	NA21102	2C	1684	41
GIH	NA21106	2C	1963	44
GIH	NA21107	2C	1601	33
GIH	NA21108	2C	3515	81
GIH	NA21109	2C	2256	54
GIH	NA21113	2C	1683	43
GIH	NA21114	2C	1422	30
GIH	NA21117	2C	1811	28
GIH	NA21129	2C	1816	40
GIH	NA21135	2C	1453	40
GIH	NA21141	2C	1856	38
GIH	NA21142	2C	2031	42
GIH	NA21144	2C	1995	33
GWD	HG02462	2C	2939	53
GWD	HG02573	2C	2946	57
GWD	HG02582	2C	3765	85
GWD	HG02583	2C	2954	56
GWD	HG02586	2C	4116	117
GWD	HG02611	2C	4188	52
GWD	HG02623	2C	3191	62
GWD	HG02642	2C	3192	83
GWD	HG02667	2C	7839	211
GWD	HG02703	2C	3855	98
GWD	HG02757	2C	3416	84
GWD	HG02760	2C	2888	60
GWD	HG02763	2C	7418	156
GWD	HG02769	2C	3970	80
GWD	HG02808	2C	5644	112
GWD	HG02816	2C	3573	71
GWD	HG02837	2C	9274	214
GWD	HG02879	2C	2744	62
GWD	HG02895	2C	3549	74
GWD	HG02896	2C	4153	103
GWD	HG03024	2C	4211	94
GWD	HG03027	2C	3538	85
IBS	HG01504	2C	1299	34
IBS	HG01506	2C	1899	31
IBS	HG01528	2C	1394	37
IBS	HG01531	2C	2161	45
IBS	HG01536	2C	1237	23
IBS	HG01602	2C	1849	51
IBS	HG01603	2C	1169	15
IBS	HG01610	2C	1949	46
IBS	HG01615	2C	2204	39
IBS	HG01628	2C	2477	50
IBS	HG01631	2C	1285	13
IBS	HG01632	2C	1702	41
IBS	HG01670	2C	1716	29
IBS	HG01672	2C	1858	52
IBS	HG01679	2C	2778	65
IBS	HG01680	2C	1679	45
IBS	HG01694	2C	3247	71
IBS	HG01697	2C	1907	32
IBS	HG01700	2C	1516	28
IBS	HG01708	2C	1212	23
IBS	HG01757	2C	1534	35
IBS	HG01762	2C	2576	53
IBS	HG01765	2C	1463	28
IBS	HG01766	2C	1944	39
IBS	HG01783	2C	1645	27
IBS	HG01784	2C	1527	41
IBS	HG02230	2C	1365	27
ITU	HG03713	2C	2026	42
ITU	HG03716	2C	1751	38
ITU	HG03717	2C	2321	61
ITU	HG03720	2C	2733	50
ITU	HG03770	2C	3251	75
ITU	HG03772	2C	2486	66
ITU	HG03773	2C	2916	55
ITU	HG03774	2C	2612	45
ITU	HG03775	2C	2385	44
ITU	HG03777	2C	1826	45
ITU	HG03785	2C	2176	54
ITU	HG03786	2C	2497	59
ITU	HG03788	2C	2509	59
ITU	HG03790	2C	1765	39
ITU	HG03792	2C	3083	58
ITU	HG03861	2C	2587	47
ITU	HG03863	2C	2111	46
ITU	HG03864	2C	1743	42
ITU	HG03868	2C	1971	44
ITU	HG03872	2C	2084	32
ITU	HG04018	2C	2286	49
ITU	HG04020	2C	2363	54
ITU	HG04023	2C	3013	69
ITU	HG04025	2C	2622	57
ITU	HG04026	2C	3182	80
ITU	HG04063	2C	1911	34
ITU	HG04080	2C	1907	38
ITU	HG04090	2C	2311	38
ITU	HG04093	2C	1624	33
ITU	HG04094	2C	1765	34
ITU	HG04200	2C	1980	40
ITU	HG04202	2C	2331	38
ITU	HG04206	2C	2407	33
ITU	HG04212	2C	3141	64
KHV	HG01841	2C	1135	23
KHV	HG01848	2C	1299	31
KHV	HG01870	2C	1756	32
KHV	HG01873	2C	1825	38
KHV	HG02057	2C	1157	14
KHV	HG02078	2C	1363	29
KHV	HG02127	2C	1560	33
KHV	HG02512	2C	1848	46
LWK	NA19025	2C	4080	112
LWK	NA19042	2C	3606	83
LWK	NA19319	2C	4615	91
LWK	NA19328	2C	4813	92
LWK	NA19375	2C	4093	76
LWK	NA19377	2C	3872	86
LWK	NA19399	2C	4611	114
LWK	NA19443	2C	3719	76
LWK	NA19462	2C	4578	84
MSL	HG03057	2C	5498	103
MSL	HG03061	2C	5721	102
MSL	HG03063	2C	5478	111
MSL	HG03212	2C	6960	123
MSL	HG03376	2C	5098	102
MSL	HG03385	2C	5780	123
MSL	HG03388	2C	5382	97
MSL	HG03439	2C	5368	122
MSL	HG03556	2C	6277	125
MSL	HG03571	2C	5391	95
MXL	NA19649	2C	6659	136
MXL	NA19652	2C	4723	98
MXL	NA19655	2C	5787	102
MXL	NA19669	2C	5855	118
MXL	NA19716	2C	3281	77
MXL	NA19728	2C	4491	102
MXL	NA19750	2C	5392	108
MXL	NA19780	2C	5364	120
PEL	HG01566	2C	5220	110
PEL	HG01571	2C	2071	39
PEL	HG01924	2C	2548	51
PEL	HG01933	2C	2167	39
PEL	HG01944	2C	3148	68
PEL	HG01976	2C	2696	52
PEL	HG01977	2C	1514	33
PEL	HG02090	2C	4391	76
PEL	HG02260	2C	1238	20
PEL	HG02278	2C	1032	32
PEL	HG02285	2C	985	18
PEL	HG02298	2C	3758	66
PEL	HG01926	2C	942	16
PEL	HG01938	2C	934	23
PEL	HG02259	2C	1035	23
PJL	HG02493	2C	1682	44
PJL	HG02600	2C	1659	32
PJL	HG02603	2C	2577	62
PJL	HG02651	2C	1521	40
PJL	HG02654	2C	1810	43
PJL	HG02660	2C	2837	64
PJL	HG02682	2C	1876	48
PJL	HG02687	2C	2163	52
PJL	HG02688	2C	2179	58
PJL	HG02691	2C	3245	78
PJL	HG02697	2C	2206	67
PJL	HG02724	2C	2097	52
PJL	HG02725	2C	2236	55
PJL	HG02727	2C	2851	52
PJL	HG02733	2C	1997	37
PJL	HG02778	2C	3168	73
PJL	HG02783	2C	2266	65
PJL	HG02784	2C	1870	56
PJL	HG02786	2C	1975	42
PJL	HG02787	2C	2035	42
PJL	HG03015	2C	2037	42
PJL	HG03016	2C	2026	36
PJL	HG03018	2C	2176	41
PJL	HG03234	2C	2116	51
PJL	HG03237	2C	3225	60
PJL	HG03624	2C	2379	57
PJL	HG03640	2C	2773	53
PJL	HG03660	2C	1859	33
PJL	HG03663	2C	1716	31
PJL	HG03667	2C	2171	51
PJL	HG03705	2C	1706	31
PJL	HG03706	2C	1900	42
PJL	HG03767	2C	2955	43
PUR	HG00551	2C	1667	33
PUR	HG00553	2C	2041	50
PUR	HG00638	2C	2198	49
PUR	HG00640	2C	1951	45
PUR	HG00641	2C	2511	54
PUR	HG00731	2C	1622	36
PUR	HG00732	2C	1921	44
PUR	HG00734	2C	2130	42
PUR	HG00736	2C	2064	53
PUR	HG00737	2C	1433	25
PUR	HG00740	2C	1446	24
PUR	HG00742	2C	1401	39
PUR	HG00743	2C	1840	54
PUR	HG01048	2C	1688	35
PUR	HG01052	2C	1502	37
PUR	HG01055	2C	1417	19
PUR	HG01058	2C	2968	63
PUR	HG01060	2C	1979	37
PUR	HG01061	2C	1959	45
PUR	HG01064	2C	2128	39
PUR	HG01067	2C	2080	44
PUR	HG01069	2C	2157	50
PUR	HG01070	2C	2115	46
PUR	HG01072	2C	1516	32
PUR	HG01073	2C	1729	43
PUR	HG01077	2C	2586	60
PUR	HG01079	2C	3211	54
PUR	HG01082	2C	2344	46
PUR	HG01086	2C	2605	49
PUR	HG01088	2C	2282	41
PUR	HG01095	2C	1523	35
PUR	HG01097	2C	1570	31
PUR	HG01101	2C	2537	50
PUR	HG01102	2C	2335	48
PUR	HG01105	2C	1657	34
PUR	HG01107	2C	2450	54
PUR	HG01110	2C	2279	48
PUR	HG01162	2C	1823	29
PUR	HG01164	2C	1566	46
PUR	HG01167	2C	3194	63
PUR	HG01170	2C	1433	31
PUR	HG01174	2C	2488	27
PUR	HG01177	2C	2042	64
PUR	HG01183	2C	2662	59
PUR	HG01187	2C	3013	66
PUR	HG01188	2C	3130	55
PUR	HG01190	2C	2631	65
PUR	HG01191	2C	4207	95
PUR	HG01200	2C	2287	52
PUR	HG01204	2C	1495	23
PUR	HG01205	2C	1432	31
PUR	HG01241	2C	17484	364
PUR	HG01247	2C	3440	72
PUR	HG01248	2C	1603	32
PUR	HG01303	2C	2241	48
PUR	HG01305	2C	2272	44
PUR	HG01308	2C	2868	60
PUR	HG01323	2C	1019	28
PUR	HG01325	2C	2658	58
PUR	HG01395	2C	1507	30
PUR	HG01396	2C	2582	55
PUR	HG01398	2C	6660	112
PUR	HG01402	2C	1922	40
PUR	HG01413	2C	2145	42
STU	HG03679	2C	2282	57
STU	HG03681	2C	1702	35
STU	HG03684	2C	2623	59
STU	HG03685	2C	1592	29
STU	HG03686	2C	2307	36
STU	HG03689	2C	3596	84
STU	HG03692	2C	2004	39
STU	HG03693	2C	2399	58
STU	HG03695	2C	3095	67
STU	HG03697	2C	2949	69
STU	HG03698	2C	2155	31
STU	HG03743	2C	2509	53
STU	HG03750	2C	2514	53
STU	HG03753	2C	1973	44
STU	HG03754	2C	1450	28
STU	HG03755	2C	1565	35
STU	HG03844	2C	2828	40
STU	HG03849	2C	1902	36
STU	HG03850	2C	1760	36
STU	HG03851	2C	1312	26
STU	HG03886	2C	1295	15
STU	HG03897	2C	1583	45
STU	HG03943	2C	1671	51
STU	HG03945	2C	2356	44
STU	HG03949	2C	3101	67
STU	HG03953	2C	2283	67
STU	HG03989	2C	2509	44
STU	HG03991	2C	2225	53
STU	HG03995	2C	1861	37
STU	HG04075	2C	2458	60
TSI	NA20502	2C	2026	45
TSI	NA20507	2C	2217	50
TSI	NA20582	2C	1949	33
TSI	NA20585	2C	3620	72
TSI	NA20762	2C	1598	32
TSI	NA20778	2C	1474	38
TSI	NA20805	2C	1586	39
TSI	NA20812	2C	1429	33
TSI	NA20819	2C	2000	45
TSI	NA20826	2C	1284	28
YRI	NA18501	2C	3757	74
YRI	NA18508	2C	3071	62
YRI	NA19096	2C	3558	56
YRI	NA19113	2C	3958	67
YRI	NA19137	2C	3380	62
YRI	NA19160	2C	3056	72
YRI	NA19171	2C	3415	76
YRI	NA19172	2C	3606	82
YRI	NA19189	2C	4843	92
YRI	NA19197	2C	3569	81
YRI	NA19201	2C	4526	91
CDX	HG01816	2x1C	6195	122
ITU	HG03867	2x1C	3749	82
ITU	HG04056	2x1C	6001	127
ITU	HG04070	2x1C	10516	189
ITU	HG04211	2x1C	10049	244
MXL	NA19679	2x1C	15162	307
PJL	HG02604	2x1C	7975	155
PJL	HG02649	2x1C	5817	128
PJL	HG02655	2x1C	5905	156
PJL	HG02658	2x1C	10305	247
PJL	HG02684	2x1C	9519	239
PJL	HG02690	2x1C	6612	162
PJL	HG02694	2x1C	7147	152
PJL	HG02734	2x1C	9569	234
PJL	HG03022	2x1C	6948	170
STU	HG03690	2x1C	6524	157
STU	HG03696	2x1C	9157	199
STU	HG03740	2x1C	6296	140
STU	HG03752	2x1C	4949	147
STU	HG03837	2x1C	8447	155
STU	HG03858	2x1C	5762	158
STU	HG03896	2x1C	6432	127
STU	HG03898	2x1C	4723	108
STU	HG03955	2x1C	4898	104
STU	HG03985	2x1C	3322	84
PEL	HG01992	AV	1075	19
ASW	NA20314	NA	25544	528
ITU	HG03784	NA	3045	58
ITU	HG04054	NA	2209	50
PEL	HG01936	NA	2089	52
PEL	HG01947	NA	2747	54
PEL	HG01973	NA	1290	21
PEL	HG02301	NA	940	14
ACB	HG01879	OUT	3463	83
ACB	HG01880	OUT	3354	69
ACB	HG01882	OUT	4658	79
ACB	HG01883	OUT	3305	63
ACB	HG01885	OUT	3719	72
ACB	HG01886	OUT	3697	89
ACB	HG01889	OUT	3998	83
ACB	HG01890	OUT	3659	74
ACB	HG01894	OUT	3750	71
ACB	HG01914	OUT	3935	76
ACB	HG01915	OUT	3779	92
ACB	HG01956	OUT	3681	60
ACB	HG01958	OUT	3343	63
ACB	HG01985	OUT	3792	86
ACB	HG01986	OUT	4314	100
ACB	HG01988	OUT	4855	92
ACB	HG01989	OUT	3592	67
ACB	HG01990	OUT	4216	84
ACB	HG02009	OUT	3403	82
ACB	HG02010	OUT	4189	96
ACB	HG02012	OUT	3821	68
ACB	HG02013	OUT	4735	96
ACB	HG02014	OUT	3404	73
ACB	HG02051	OUT	4181	86
ACB	HG02052	OUT	4274	83
ACB	HG02053	OUT	4073	70
ACB	HG02054	OUT	3759	65
ACB	HG02095	OUT	3703	84
ACB	HG02107	OUT	3799	83
ACB	HG02108	OUT	4108	86
ACB	HG02111	OUT	4165	90
ACB	HG02143	OUT	4407	120
ACB	HG02144	OUT	4022	89
ACB	HG02255	OUT	3909	73
ACB	HG02256	OUT	4069	75
ACB	HG02281	OUT	4418	87
ACB	HG02282	OUT	3880	73
ACB	HG02283	OUT	4043	97
ACB	HG02284	OUT	3424	96
ACB	HG02307	OUT	4225	107
ACB	HG02308	OUT	4307	69
ACB	HG02309	OUT	3527	61
ACB	HG02315	OUT	4868	101
ACB	HG02317	OUT	4702	117
ACB	HG02318	OUT	4510	105
ACB	HG02322	OUT	3970	93
ACB	HG02323	OUT	4308	84
ACB	HG02325	OUT	4710	96
ACB	HG02330	OUT	3794	75
ACB	HG02332	OUT	3591	73
ACB	HG02334	OUT	3840	80
ACB	HG02337	OUT	4195	103
ACB	HG02343	OUT	3196	64
ACB	HG02419	OUT	4361	85
ACB	HG02420	OUT	3352	60
ACB	HG02427	OUT	4029	81
ACB	HG02429	OUT	3473	56
ACB	HG02433	OUT	3694	65
ACB	HG02439	OUT	3755	75
ACB	HG02442	OUT	4772	86
ACB	HG02445	OUT	4279	82
ACB	HG02449	OUT	4806	101
ACB	HG02450	OUT	3394	75
ACB	HG02455	OUT	3897	94
ACB	HG02470	OUT	3878	72
ACB	HG02471	OUT	3683	88
ACB	HG02476	OUT	4007	93
ACB	HG02477	OUT	3793	111
ACB	HG02479	OUT	3379	72
ACB	HG02481	OUT	3850	78
ACB	HG02484	OUT	3567	64
ACB	HG02485	OUT	4609	114
ACB	HG02489	OUT	4015	91
ACB	HG02496	OUT	3941	76
ACB	HG02497	OUT	3872	77
ACB	HG02501	OUT	3706	78
ACB	HG02502	OUT	3714	73
ACB	HG02505	OUT	4194	84
ACB	HG02508	OUT	4508	88
ACB	HG02511	OUT	4420	101
ACB	HG02536	OUT	3657	73
ACB	HG02537	OUT	4418	92
ACB	HG02541	OUT	3367	80
ACB	HG02545	OUT	3984	95
ACB	HG02546	OUT	4175	71
ACB	HG02549	OUT	3976	76
ACB	HG02554	OUT	4133	76
ACB	HG02555	OUT	3964	83
ACB	HG02557	OUT	4550	70
ACB	HG02558	OUT	3886	89
ACB	HG02577	OUT	3427	65
ACB	HG02580	OUT	3267	83
ASW	NA19625	OUT	5589	112
ASW	NA19700	OUT	8878	178
ASW	NA19701	OUT	9488	171
ASW	NA19703	OUT	8702	169
ASW	NA19704	OUT	9406	167
ASW	NA19707	OUT	8374	184
ASW	NA19711	OUT	10280	193
ASW	NA19712	OUT	10003	194
ASW	NA19713	OUT	7776	160
ASW	NA19818	OUT	9446	195
ASW	NA19819	OUT	8900	169
ASW	NA19834	OUT	6857	126
ASW	NA19835	OUT	9027	176
ASW	NA19900	OUT	8545	179
ASW	NA19904	OUT	8335	159
ASW	NA19908	OUT	9822	201
ASW	NA19909	OUT	9757	211
ASW	NA19913	OUT	9237	191
ASW	NA19914	OUT	8767	168
ASW	NA19916	OUT	9369	203
ASW	NA19917	OUT	11742	240
ASW	NA19920	OUT	10465	206
ASW	NA19921	OUT	7242	142
ASW	NA19922	OUT	8160	151
ASW	NA19923	OUT	8559	183
ASW	NA19982	OUT	9957	202
ASW	NA19984	OUT	8137	150
ASW	NA20126	OUT	8135	152
ASW	NA20127	OUT	9988	210
ASW	NA20274	OUT	5786	118
ASW	NA20276	OUT	9299	192
ASW	NA20278	OUT	2892	60
ASW	NA20281	OUT	8687	186
ASW	NA20282	OUT	8797	167
ASW	NA20287	OUT	11171	227
ASW	NA20289	OUT	9482	175
ASW	NA20291	OUT	10381	226
ASW	NA20294	OUT	9886	234
ASW	NA20296	OUT	8738	168
ASW	NA20298	OUT	9966	204
ASW	NA20299	OUT	5071	128
ASW	NA20317	OUT	8042	146
ASW	NA20318	OUT	6484	157
ASW	NA20320	OUT	8392	169
ASW	NA20321	OUT	7356	135
ASW	NA20332	OUT	7616	147
ASW	NA20334	OUT	6399	118
ASW	NA20339	OUT	9544	177
ASW	NA20340	OUT	9201	182
ASW	NA20342	OUT	7563	146
ASW	NA20346	OUT	9138	151
ASW	NA20348	OUT	9822	168
ASW	NA20351	OUT	6900	140
ASW	NA20355	OUT	7748	157
ASW	NA20356	OUT	9100	180
ASW	NA20357	OUT	10081	197
ASW	NA20359	OUT	7971	166
ASW	NA20362	OUT	7122	154
ASW	NA20412	OUT	8314	166
BEB	HG03006	OUT	1919	33
BEB	HG03009	OUT	1643	34
BEB	HG03012	OUT	1612	31
BEB	HG03585	OUT	1796	44
BEB	HG03589	OUT	2235	45
BEB	HG03593	OUT	2227	48
BEB	HG03594	OUT	1954	42
BEB	HG03595	OUT	1903	40
BEB	HG03598	OUT	2131	47
BEB	HG03600	OUT	1986	44
BEB	HG03603	OUT	1725	29
BEB	HG03604	OUT	1892	39
BEB	HG03607	OUT	1989	44
BEB	HG03611	OUT	1743	34
BEB	HG03616	OUT	1582	48
BEB	HG03793	OUT	1557	33
BEB	HG03796	OUT	1886	43
BEB	HG03800	OUT	1652	32
BEB	HG03805	OUT	2256	42
BEB	HG03809	OUT	2140	49
BEB	HG03812	OUT	1920	39
BEB	HG03815	OUT	1865	42
BEB	HG03821	OUT	2018	43
BEB	HG03823	OUT	1820	40
BEB	HG03824	OUT	2693	48
BEB	HG03826	OUT	2089	57
BEB	HG03832	OUT	1824	44
BEB	HG03833	OUT	1807	36
BEB	HG03902	OUT	2207	56
BEB	HG03905	OUT	1570	37
BEB	HG03908	OUT	1522	36
BEB	HG03911	OUT	1964	52
BEB	HG03913	OUT	2011	46
BEB	HG03914	OUT	1775	40
BEB	HG03916	OUT	1898	33
BEB	HG03917	OUT	1519	31
BEB	HG03919	OUT	2317	35
BEB	HG03920	OUT	1651	48
BEB	HG03922	OUT	1520	18
BEB	HG03925	OUT	2128	36
BEB	HG03928	OUT	1766	41
BEB	HG03931	OUT	1614	28
BEB	HG03934	OUT	1802	43
BEB	HG04131	OUT	2074	32
BEB	HG04134	OUT	1738	37
BEB	HG04141	OUT	1609	46
BEB	HG04144	OUT	1892	38
BEB	HG04146	OUT	1888	43
BEB	HG04153	OUT	1958	34
BEB	HG04155	OUT	1695	30
BEB	HG04156	OUT	1757	39
BEB	HG04158	OUT	2151	35
BEB	HG04159	OUT	1733	24
BEB	HG04161	OUT	1756	37
BEB	HG04162	OUT	1755	42
BEB	HG04164	OUT	2204	50
BEB	HG04171	OUT	1803	39
BEB	HG04173	OUT	2111	52
BEB	HG04176	OUT	1802	40
BEB	HG04182	OUT	1899	45
BEB	HG04183	OUT	2126	42
BEB	HG04185	OUT	1980	34
BEB	HG04186	OUT	1827	41
BEB	HG04188	OUT	1847	42
BEB	HG04189	OUT	1841	45
BEB	HG04194	OUT	1919	40
BEB	HG04195	OUT	1742	27
CDX	HG00759	OUT	1654	32
CDX	HG00766	OUT	1350	28
CDX	HG00844	OUT	1249	41
CDX	HG00867	OUT	1084	22
CDX	HG00879	OUT	884	14
CDX	HG00881	OUT	1065	19
CDX	HG00956	OUT	1391	32
CDX	HG00978	OUT	1386	34
CDX	HG00982	OUT	986	18
CDX	HG01028	OUT	1343	28
CDX	HG01029	OUT	1826	29
CDX	HG01795	OUT	1386	28
CDX	HG01796	OUT	1290	24
CDX	HG01798	OUT	1949	40
CDX	HG01799	OUT	1034	25
CDX	HG01802	OUT	1043	20
CDX	HG01806	OUT	1380	31
CDX	HG01807	OUT	1234	23
CDX	HG01808	OUT	1112	24
CDX	HG01815	OUT	1276	14
CDX	HG02151	OUT	1228	28
CDX	HG02155	OUT	1021	20
CDX	HG02165	OUT	1523	25
CDX	HG02179	OUT	1113	23
CDX	HG02180	OUT	936	25
CDX	HG02181	OUT	1227	32
CDX	HG02182	OUT	1710	34
CDX	HG02186	OUT	1793	49
CDX	HG02187	OUT	1185	17
CDX	HG02190	OUT	1490	29
CDX	HG02250	OUT	1228	38
CDX	HG02351	OUT	1344	28
CDX	HG02353	OUT	1196	25
CDX	HG02355	OUT	1254	21
CDX	HG02356	OUT	1089	29
CDX	HG02360	OUT	1083	29
CDX	HG02364	OUT	1257	26
CDX	HG02367	OUT	1474	38
CDX	HG02371	OUT	1366	19
CDX	HG02373	OUT	1104	22
CDX	HG02374	OUT	1669	30
CDX	HG02375	OUT	1140	20
CDX	HG02382	OUT	1053	24
CDX	HG02384	OUT	1045	26
CDX	HG02385	OUT	1109	24
CDX	HG02386	OUT	1055	22
CDX	HG02389	OUT	1217	28
CDX	HG02390	OUT	1347	19
CDX	HG02395	OUT	1401	34
CDX	HG02396	OUT	1657	43
CDX	HG02398	OUT	1647	34
CDX	HG02399	OUT	1296	31
CDX	HG02401	OUT	1734	30
CDX	HG02402	OUT	1350	21
CDX	HG02407	OUT	1136	21
CDX	HG02409	OUT	1167	16
CDX	HG02410	OUT	1442	28
CEU	NA06984	OUT	1489	35
CEU	NA06985	OUT	1608	25
CEU	NA06986	OUT	1326	30
CEU	NA06989	OUT	1649	29
CEU	NA06994	OUT	1415	21
CEU	NA07000	OUT	1253	25
CEU	NA07037	OUT	1562	20
CEU	NA07048	OUT	1100	30
CEU	NA07051	OUT	1473	24
CEU	NA07056	OUT	1605	31
CEU	NA07347	OUT	1515	26
CEU	NA07357	OUT	1269	21
CEU	NA10847	OUT	1267	29
CEU	NA10851	OUT	2189	46
CEU	NA11829	OUT	1485	29
CEU	NA11830	OUT	1298	29
CEU	NA11831	OUT	1509	31
CEU	NA11832	OUT	1536	36
CEU	NA11840	OUT	1757	44
CEU	NA11843	OUT	1519	35
CEU	NA11881	OUT	1462	38
CEU	NA11892	OUT	1901	46
CEU	NA11893	OUT	1286	19
CEU	NA11894	OUT	1073	27
CEU	NA11918	OUT	1161	22
CEU	NA11919	OUT	1353	23
CEU	NA11920	OUT	1114	34
CEU	NA11930	OUT	1105	24
CEU	NA11931	OUT	1290	28
CEU	NA11932	OUT	1329	35
CEU	NA11933	OUT	1307	23
CEU	NA11992	OUT	1449	25
CEU	NA11994	OUT	1448	53
CEU	NA11995	OUT	1662	17
CEU	NA12003	OUT	1504	34
CEU	NA12004	OUT	1058	22
CEU	NA12005	OUT	1615	18
CEU	NA12006	OUT	1206	30
CEU	NA12043	OUT	1524	28
CEU	NA12044	OUT	1281	43
CEU	NA12045	OUT	1156	22
CEU	NA12046	OUT	1259	21
CEU	NA12058	OUT	1536	32
CEU	NA12144	OUT	1630	43
CEU	NA12154	OUT	1590	34
CEU	NA12155	OUT	1127	26
CEU	NA12156	OUT	1441	31
CEU	NA12234	OUT	1309	24
CEU	NA12249	OUT	2021	43
CEU	NA12272	OUT	1529	32
CEU	NA12273	OUT	1174	27
CEU	NA12275	OUT	1392	28
CEU	NA12282	OUT	1500	17
CEU	NA12283	OUT	1569	26
CEU	NA12286	OUT	1632	33
CEU	NA12287	OUT	1288	28
CEU	NA12340	OUT	1094	24
CEU	NA12341	OUT	1310	31
CEU	NA12347	OUT	1264	30
CEU	NA12348	OUT	1289	26
CEU	NA12383	OUT	1534	27
CEU	NA12399	OUT	1383	29
CEU	NA12400	OUT	1670	37
CEU	NA12413	OUT	1556	53
CEU	NA12414	OUT	1942	49
CEU	NA12489	OUT	1721	33
CEU	NA12546	OUT	1522	40
CEU	NA12716	OUT	1475	38
CEU	NA12717	OUT	1392	27
CEU	NA12718	OUT	1608	40
CEU	NA12748	OUT	1072	18
CEU	NA12749	OUT	1228	24
CEU	NA12750	OUT	1436	26
CEU	NA12751	OUT	1714	32
CEU	NA12760	OUT	1418	36
CEU	NA12761	OUT	1383	32
CEU	NA12762	OUT	1087	22
CEU	NA12763	OUT	1611	22
CEU	NA12775	OUT	1332	30
CEU	NA12776	OUT	1371	34
CEU	NA12777	OUT	1680	36
CEU	NA12778	OUT	1259	21
CEU	NA12812	OUT	1159	24
CEU	NA12813	OUT	1293	22
CEU	NA12814	OUT	1226	29
CEU	NA12815	OUT	1322	27
CEU	NA12827	OUT	1342	31
CEU	NA12828	OUT	1419	41
CEU	NA12829	OUT	1341	38
CEU	NA12830	OUT	1603	40
CEU	NA12842	OUT	1609	29
CEU	NA12843	OUT	1159	24
CEU	NA12872	OUT	1214	20
CEU	NA12873	OUT	1570	33
CEU	NA12874	OUT	3147	79
CEU	NA12878	OUT	1383	26
CEU	NA12889	OUT	1694	36
CEU	NA12890	OUT	1934	47
CHB	NA18525	OUT	1259	20
CHB	NA18526	OUT	877	17
CHB	NA18528	OUT	844	18
CHB	NA18530	OUT	1135	27
CHB	NA18531	OUT	1200	30
CHB	NA18532	OUT	1177	26
CHB	NA18533	OUT	924	22
CHB	NA18534	OUT	1000	17
CHB	NA18535	OUT	947	23
CHB	NA18537	OUT	931	21
CHB	NA18538	OUT	1027	20
CHB	NA18539	OUT	902	15
CHB	NA18541	OUT	1014	18
CHB	NA18542	OUT	936	16
CHB	NA18543	OUT	972	28
CHB	NA18544	OUT	1422	36
CHB	NA18545	OUT	1098	18
CHB	NA18546	OUT	924	14
CHB	NA18547	OUT	1152	25
CHB	NA18548	OUT	930	21
CHB	NA18549	OUT	1128	24
CHB	NA18550	OUT	1152	21
CHB	NA18552	OUT	940	32
CHB	NA18553	OUT	1272	28
CHB	NA18555	OUT	1037	18
CHB	NA18558	OUT	1011	18
CHB	NA18559	OUT	764	15
CHB	NA18560	OUT	1198	23
CHB	NA18561	OUT	955	20
CHB	NA18562	OUT	778	18
CHB	NA18563	OUT	869	25
CHB	NA18564	OUT	925	24
CHB	NA18565	OUT	781	14
CHB	NA18566	OUT	915	17
CHB	NA18567	OUT	1274	21
CHB	NA18570	OUT	1131	22
CHB	NA18571	OUT	964	26
CHB	NA18572	OUT	1233	27
CHB	NA18573	OUT	1020	16
CHB	NA18574	OUT	1086	20
CHB	NA18577	OUT	755	18
CHB	NA18579	OUT	909	22
CHB	NA18582	OUT	1026	15
CHB	NA18591	OUT	1275	30
CHB	NA18592	OUT	1007	18
CHB	NA18593	OUT	1238	27
CHB	NA18595	OUT	891	20
CHB	NA18596	OUT	1045	13
CHB	NA18597	OUT	1251	25
CHB	NA18599	OUT	840	20
CHB	NA18602	OUT	994	18
CHB	NA18603	OUT	875	16
CHB	NA18605	OUT	1177	24
CHB	NA18608	OUT	898	16
CHB	NA18609	OUT	868	8
CHB	NA18610	OUT	1018	22
CHB	NA18611	OUT	1144	24
CHB	NA18612	OUT	995	21
CHB	NA18613	OUT	916	20
CHB	NA18614	OUT	726	12
CHB	NA18615	OUT	866	8
CHB	NA18616	OUT	1030	24
CHB	NA18617	OUT	1263	30
CHB	NA18618	OUT	1457	33
CHB	NA18619	OUT	1260	21
CHB	NA18620	OUT	931	17
CHB	NA18621	OUT	1183	20
CHB	NA18622	OUT	881	26
CHB	NA18623	OUT	841	23
CHB	NA18624	OUT	907	17
CHB	NA18625	OUT	1172	35
CHB	NA18626	OUT	1001	27
CHB	NA18628	OUT	1352	32
CHB	NA18629	OUT	891	20
CHB	NA18630	OUT	1049	23
CHB	NA18631	OUT	1281	26
CHB	NA18632	OUT	1118	23
CHB	NA18633	OUT	917	23
CHB	NA18634	OUT	1229	35
CHB	NA18635	OUT	1015	32
CHB	NA18636	OUT	1425	21
CHB	NA18637	OUT	1185	20
CHB	NA18638	OUT	1069	19
CHB	NA18639	OUT	949	22
CHB	NA18640	OUT	968	24
CHB	NA18641	OUT	930	20
CHB	NA18642	OUT	1106	28
CHB	NA18643	OUT	861	17
CHB	NA18644	OUT	1065	24
CHB	NA18645	OUT	1081	19
CHB	NA18646	OUT	1359	33
CHB	NA18647	OUT	1258	27
CHB	NA18648	OUT	1059	18
CHB	NA18740	OUT	1042	19
CHB	NA18745	OUT	729	14
CHB	NA18747	OUT	1200	24
CHB	NA18748	OUT	748	12
CHB	NA18749	OUT	1579	30
CHB	NA18757	OUT	797	17
CHS	HG00403	OUT	1343	44
CHS	HG00404	OUT	989	10
CHS	HG00406	OUT	888	16
CHS	HG00407	OUT	947	17
CHS	HG00409	OUT	801	15
CHS	HG00410	OUT	998	15
CHS	HG00419	OUT	1207	30
CHS	HG00421	OUT	863	15
CHS	HG00422	OUT	956	18
CHS	HG00428	OUT	803	27
CHS	HG00436	OUT	932	19
CHS	HG00437	OUT	748	18
CHS	HG00442	OUT	912	28
CHS	HG00443	OUT	940	21
CHS	HG00445	OUT	957	19
CHS	HG00446	OUT	925	17
CHS	HG00448	OUT	1068	27
CHS	HG00449	OUT	950	18
CHS	HG00451	OUT	1226	21
CHS	HG00452	OUT	878	10
CHS	HG00457	OUT	957	16
CHS	HG00458	OUT	1221	26
CHS	HG00463	OUT	935	21
CHS	HG00464	OUT	985	22
CHS	HG00472	OUT	1105	33
CHS	HG00475	OUT	879	14
CHS	HG00476	OUT	1013	23
CHS	HG00478	OUT	1135	21
CHS	HG00479	OUT	1052	24
CHS	HG00500	OUT	758	15
CHS	HG00513	OUT	1032	16
CHS	HG00524	OUT	878	20
CHS	HG00530	OUT	691	17
CHS	HG00531	OUT	1189	31
CHS	HG00533	OUT	961	19
CHS	HG00534	OUT	899	17
CHS	HG00536	OUT	975	10
CHS	HG00537	OUT	1149	26
CHS	HG00542	OUT	1028	26
CHS	HG00543	OUT	984	22
CHS	HG00556	OUT	1063	23
CHS	HG00557	OUT	1098	24
CHS	HG00559	OUT	1033	23
CHS	HG00560	OUT	855	19
CHS	HG00565	OUT	1054	24
CHS	HG00566	OUT	991	23
CHS	HG00580	OUT	1353	33
CHS	HG00581	OUT	1002	31
CHS	HG00583	OUT	846	15
CHS	HG00584	OUT	888	12
CHS	HG00589	OUT	1173	26
CHS	HG00590	OUT	1071	30
CHS	HG00592	OUT	1132	32
CHS	HG00593	OUT	1069	34
CHS	HG00595	OUT	856	21
CHS	HG00596	OUT	718	8
CHS	HG00598	OUT	924	19
CHS	HG00599	OUT	894	20
CHS	HG00607	OUT	797	12
CHS	HG00608	OUT	1147	18
CHS	HG00610	OUT	1042	19
CHS	HG00611	OUT	1125	25
CHS	HG00613	OUT	679	18
CHS	HG00614	OUT	1173	22
CHS	HG00619	OUT	1064	23
CHS	HG00620	OUT	1013	20
CHS	HG00622	OUT	892	20
CHS	HG00623	OUT	1538	30
CHS	HG00625	OUT	1277	29
CHS	HG00626	OUT	989	20
CHS	HG00628	OUT	958	24
CHS	HG00629	OUT	1176	27
CHS	HG00631	OUT	1165	14
CHS	HG00632	OUT	1017	16
CHS	HG00634	OUT	930	24
CHS	HG00650	OUT	1089	20
CHS	HG00651	OUT	709	18
CHS	HG00653	OUT	944	17
CHS	HG00654	OUT	905	24
CHS	HG00656	OUT	909	26
CHS	HG00657	OUT	1001	29
CHS	HG00662	OUT	829	18
CHS	HG00663	OUT	951	16
CHS	HG00671	OUT	826	15
CHS	HG00672	OUT	1024	30
CHS	HG00674	OUT	1192	18
CHS	HG00675	OUT	693	19
CHS	HG00683	OUT	1241	42
CHS	HG00684	OUT	930	26
CHS	HG00689	OUT	868	21
CHS	HG00690	OUT	872	13
CHS	HG00692	OUT	887	12
CHS	HG00693	OUT	723	19
CHS	HG00698	OUT	1303	29
CHS	HG00699	OUT	742	18
CHS	HG00701	OUT	823	22
CHS	HG00704	OUT	1177	25
CHS	HG00705	OUT	944	28
CHS	HG00707	OUT	667	16
CHS	HG00708	OUT	1069	12
CHS	HG00717	OUT	1044	24
CHS	HG00728	OUT	1019	26
CHS	HG00729	OUT	941	22
CLM	HG01113	OUT	1107	27
CLM	HG01121	OUT	1292	31
CLM	HG01122	OUT	2573	36
CLM	HG01124	OUT	1906	42
CLM	HG01125	OUT	2319	34
CLM	HG01130	OUT	2055	55
CLM	HG01134	OUT	2106	46
CLM	HG01139	OUT	3148	51
CLM	HG01149	OUT	1929	28
CLM	HG01253	OUT	1649	39
CLM	HG01254	OUT	2078	30
CLM	HG01256	OUT	1542	29
CLM	HG01260	OUT	2718	53
CLM	HG01271	OUT	1491	23
CLM	HG01272	OUT	2379	34
CLM	HG01281	OUT	1329	31
CLM	HG01284	OUT	1816	42
CLM	HG01353	OUT	1517	32
CLM	HG01356	OUT	1554	23
CLM	HG01362	OUT	2175	39
CLM	HG01365	OUT	2428	62
CLM	HG01366	OUT	1713	28
CLM	HG01375	OUT	2793	54
CLM	HG01390	OUT	6460	109
CLM	HG01431	OUT	1420	30
CLM	HG01435	OUT	2071	33
CLM	HG01440	OUT	3310	58
CLM	HG01441	OUT	1697	31
CLM	HG01444	OUT	2254	50
CLM	HG01447	OUT	1493	34
CLM	HG01455	OUT	1259	20
CLM	HG01456	OUT	1659	39
CLM	HG01459	OUT	1249	22
CLM	HG01461	OUT	3471	81
CLM	HG01464	OUT	2676	54
CLM	HG01479	OUT	1760	53
CLM	HG01485	OUT	7541	139
CLM	HG01486	OUT	1508	25
CLM	HG01489	OUT	1942	53
CLM	HG01492	OUT	2171	51
CLM	HG01495	OUT	1949	38
CLM	HG01550	OUT	1523	35
CLM	HG01551	OUT	6929	114
CLM	HG01556	OUT	3412	62
ESN	HG02922	OUT	2888	49
ESN	HG02941	OUT	2988	69
ESN	HG02943	OUT	3699	60
ESN	HG02944	OUT	3460	77
ESN	HG02946	OUT	3318	87
ESN	HG02947	OUT	3216	73
ESN	HG02952	OUT	3734	94
ESN	HG02953	OUT	3700	82
ESN	HG02968	OUT	3493	57
ESN	HG02970	OUT	3856	74
ESN	HG02971	OUT	3344	81
ESN	HG02973	OUT	4175	86
ESN	HG02974	OUT	3316	88
ESN	HG02976	OUT	3714	74
ESN	HG02981	OUT	3178	59
ESN	HG03100	OUT	4063	81
ESN	HG03108	OUT	3536	74
ESN	HG03109	OUT	3217	64
ESN	HG03111	OUT	3795	74
ESN	HG03112	OUT	3415	74
ESN	HG03117	OUT	3076	65
ESN	HG03118	OUT	3599	78
ESN	HG03120	OUT	3149	72
ESN	HG03121	OUT	4212	96
ESN	HG03123	OUT	2949	70
ESN	HG03124	OUT	3544	79
ESN	HG03126	OUT	4142	72
ESN	HG03127	OUT	3599	60
ESN	HG03132	OUT	3642	78
ESN	HG03133	OUT	3634	86
ESN	HG03135	OUT	4013	96
ESN	HG03136	OUT	2971	72
ESN	HG03139	OUT	3740	80
ESN	HG03157	OUT	3020	69
ESN	HG03159	OUT	3657	88
ESN	HG03160	OUT	3933	61
ESN	HG03162	OUT	3661	73
ESN	HG03168	OUT	3457	62
ESN	HG03172	OUT	3708	82
ESN	HG03175	OUT	3488	88
ESN	HG03189	OUT	3998	92
ESN	HG03193	OUT	3007	68
ESN	HG03195	OUT	3950	80
ESN	HG03196	OUT	3437	53
ESN	HG03198	OUT	4102	84
ESN	HG03199	OUT	3471	83
ESN	HG03202	OUT	3393	72
ESN	HG03265	OUT	3720	78
ESN	HG03267	OUT	3101	64
ESN	HG03268	OUT	3110	75
ESN	HG03270	OUT	3421	69
ESN	HG03279	OUT	4194	90
ESN	HG03280	OUT	3685	72
ESN	HG03291	OUT	4299	78
ESN	HG03294	OUT	3643	84
ESN	HG03297	OUT	3339	77
ESN	HG03303	OUT	3162	45
ESN	HG03304	OUT	3273	61
ESN	HG03342	OUT	3601	78
ESN	HG03343	OUT	3279	72
ESN	HG03351	OUT	3190	73
ESN	HG03354	OUT	3419	74
ESN	HG03363	OUT	4030	83
ESN	HG03366	OUT	3675	86
ESN	HG03369	OUT	3893	74
ESN	HG03372	OUT	3972	103
ESN	HG03499	OUT	4103	87
ESN	HG03514	OUT	3428	76
ESN	HG03517	OUT	3738	76
ESN	HG03518	OUT	3348	61
ESN	HG03520	OUT	3284	87
ESN	HG03521	OUT	2925	62
FIN	HG00171	OUT	1439	34
FIN	HG00173	OUT	1417	29
FIN	HG00174	OUT	1423	33
FIN	HG00177	OUT	1766	38
FIN	HG00178	OUT	1629	43
FIN	HG00179	OUT	1626	34
FIN	HG00180	OUT	1812	32
FIN	HG00181	OUT	1608	42
FIN	HG00182	OUT	1862	39
FIN	HG00186	OUT	1556	41
FIN	HG00188	OUT	1461	26
FIN	HG00189	OUT	1302	19
FIN	HG00190	OUT	1501	29
FIN	HG00266	OUT	1632	37
FIN	HG00268	OUT	1685	41
FIN	HG00273	OUT	2224	58
FIN	HG00276	OUT	1590	39
FIN	HG00278	OUT	1661	23
FIN	HG00281	OUT	972	22
FIN	HG00282	OUT	1089	27
FIN	HG00284	OUT	1169	19
FIN	HG00285	OUT	1683	38
FIN	HG00288	OUT	1126	24
FIN	HG00304	OUT	1500	24
FIN	HG00306	OUT	1770	26
FIN	HG00308	OUT	1831	51
FIN	HG00309	OUT	1558	37
FIN	HG00310	OUT	1940	40
FIN	HG00311	OUT	1363	33
FIN	HG00313	OUT	1640	37
FIN	HG00315	OUT	1573	35
FIN	HG00318	OUT	1333	32
FIN	HG00319	OUT	1448	32
FIN	HG00321	OUT	1463	43
FIN	HG00325	OUT	1449	46
FIN	HG00326	OUT	1781	44
FIN	HG00329	OUT	1419	28
FIN	HG00330	OUT	1678	28
FIN	HG00332	OUT	1433	26
FIN	HG00335	OUT	1451	33
FIN	HG00336	OUT	1220	24
FIN	HG00337	OUT	1334	21
FIN	HG00338	OUT	1210	22
FIN	HG00343	OUT	1357	31
FIN	HG00344	OUT	1314	30
FIN	HG00345	OUT	1149	22
FIN	HG00349	OUT	1712	28
FIN	HG00350	OUT	1567	34
FIN	HG00353	OUT	1113	25
FIN	HG00355	OUT	1598	34
FIN	HG00356	OUT	1390	33
FIN	HG00357	OUT	1734	37
FIN	HG00360	OUT	1862	37
FIN	HG00361	OUT	1565	34
FIN	HG00366	OUT	1422	34
FIN	HG00367	OUT	1061	29
FIN	HG00368	OUT	1375	31
FIN	HG00369	OUT	1740	40
FIN	HG00371	OUT	1529	36
FIN	HG00372	OUT	1713	34
FIN	HG00378	OUT	1622	26
FIN	HG00379	OUT	1343	37
FIN	HG00380	OUT	1466	32
FIN	HG00381	OUT	1281	26
FIN	HG00384	OUT	1472	38
GBR	HG00097	OUT	1568	49
GBR	HG00099	OUT	1408	38
GBR	HG00101	OUT	1683	31
GBR	HG00102	OUT	1764	38
GBR	HG00105	OUT	1858	40
GBR	HG00106	OUT	1955	42
GBR	HG00107	OUT	1689	33
GBR	HG00108	OUT	1496	32
GBR	HG00109	OUT	1878	27
GBR	HG00113	OUT	2060	39
GBR	HG00115	OUT	1899	44
GBR	HG00116	OUT	1616	31
GBR	HG00118	OUT	1527	33
GBR	HG00119	OUT	1821	52
GBR	HG00120	OUT	1372	38
GBR	HG00122	OUT	1654	36
GBR	HG00123	OUT	1446	38
GBR	HG00126	OUT	2051	46
GBR	HG00128	OUT	1821	46
GBR	HG00129	OUT	1697	39
GBR	HG00130	OUT	1577	35
GBR	HG00131	OUT	1754	31
GBR	HG00132	OUT	1857	27
GBR	HG00133	OUT	1500	30
GBR	HG00136	OUT	1694	29
GBR	HG00137	OUT	1451	27
GBR	HG00138	OUT	1877	40
GBR	HG00139	OUT	2012	34
GBR	HG00140	OUT	1475	23
GBR	HG00141	OUT	1600	34
GBR	HG00142	OUT	1811	54
GBR	HG00143	OUT	2015	49
GBR	HG00145	OUT	2159	47
GBR	HG00146	OUT	1787	42
GBR	HG00148	OUT	1444	28
GBR	HG00149	OUT	1728	41
GBR	HG00150	OUT	1694	40
GBR	HG00151	OUT	1673	28
GBR	HG00154	OUT	2249	49
GBR	HG00155	OUT	1679	28
GBR	HG00157	OUT	1720	33
GBR	HG00158	OUT	1545	32
GBR	HG00159	OUT	1658	30
GBR	HG00160	OUT	1477	36
GBR	HG00231	OUT	1736	40
GBR	HG00232	OUT	1513	32
GBR	HG00233	OUT	2033	27
GBR	HG00234	OUT	2135	69
GBR	HG00235	OUT	1602	32
GBR	HG00237	OUT	1816	41
GBR	HG00239	OUT	1698	42
GBR	HG00240	OUT	1796	43
GBR	HG00242	OUT	1408	23
GBR	HG00243	OUT	1774	29
GBR	HG00244	OUT	2123	47
GBR	HG00246	OUT	2149	45
GBR	HG00250	OUT	1375	25
GBR	HG00251	OUT	1518	42
GBR	HG00252	OUT	2120	48
GBR	HG00253	OUT	1398	31
GBR	HG00254	OUT	1931	32
GBR	HG00255	OUT	1620	37
GBR	HG00256	OUT	1570	29
GBR	HG00259	OUT	1588	29
GBR	HG00260	OUT	1790	35
GBR	HG00261	OUT	1738	28
GBR	HG00262	OUT	1852	39
GBR	HG00263	OUT	1870	46
GBR	HG00264	OUT	1879	50
GBR	HG00265	OUT	1564	28
GBR	HG01334	OUT	1677	43
GBR	HG01789	OUT	1656	29
GBR	HG01790	OUT	1717	38
GBR	HG01791	OUT	1922	57
GBR	HG02215	OUT	1994	40
GIH	NA20845	OUT	1851	50
GIH	NA20846	OUT	2250	59
GIH	NA20847	OUT	1239	28
GIH	NA20849	OUT	1504	32
GIH	NA20851	OUT	1428	29
GIH	NA20852	OUT	1823	41
GIH	NA20853	OUT	1324	28
GIH	NA20854	OUT	1369	30
GIH	NA20856	OUT	1713	38
GIH	NA20858	OUT	1914	30
GIH	NA20859	OUT	902	25
GIH	NA20861	OUT	2051	42
GIH	NA20862	OUT	2072	41
GIH	NA20864	OUT	1860	37
GIH	NA20866	OUT	1721	45
GIH	NA20868	OUT	1285	32
GIH	NA20869	OUT	1394	36
GIH	NA20870	OUT	1865	40
GIH	NA20874	OUT	1695	29
GIH	NA20875	OUT	1207	39
GIH	NA20876	OUT	1538	35
GIH	NA20878	OUT	1664	52
GIH	NA20882	OUT	1942	33
GIH	NA20888	OUT	1867	40
GIH	NA20891	OUT	1986	49
GIH	NA20896	OUT	1296	21
GIH	NA20900	OUT	1466	36
GIH	NA20901	OUT	1442	35
GIH	NA20902	OUT	1592	24
GIH	NA20904	OUT	1887	52
GIH	NA20905	OUT	1722	39
GIH	NA20906	OUT	2015	43
GIH	NA20908	OUT	2340	46
GIH	NA21086	OUT	1612	40
GIH	NA21088	OUT	1491	24
GIH	NA21090	OUT	1372	32
GIH	NA21091	OUT	1731	31
GIH	NA21092	OUT	1552	29
GIH	NA21100	OUT	1120	26
GIH	NA21101	OUT	1325	26
GIH	NA21103	OUT	1344	37
GIH	NA21104	OUT	1703	27
GIH	NA21105	OUT	1431	24
GIH	NA21110	OUT	1628	33
GIH	NA21111	OUT	1470	43
GIH	NA21112	OUT	1153	27
GIH	NA21115	OUT	1242	23
GIH	NA21116	OUT	1540	29
GIH	NA21118	OUT	1354	34
GIH	NA21119	OUT	1382	43
GIH	NA21120	OUT	1627	34
GIH	NA21122	OUT	1545	29
GIH	NA21123	OUT	1146	23
GIH	NA21124	OUT	1391	21
GIH	NA21125	OUT	1423	24
GIH	NA21126	OUT	1571	31
GIH	NA21127	OUT	1270	20
GIH	NA21128	OUT	1301	25
GIH	NA21130	OUT	1487	29
GIH	NA21133	OUT	1564	38
GIH	NA21137	OUT	1556	37
GIH	NA21143	OUT	1442	33
GWD	HG02461	OUT	2401	46
GWD	HG02464	OUT	2776	42
GWD	HG02465	OUT	2824	73
GWD	HG02561	OUT	2786	58
GWD	HG02562	OUT	2449	55
GWD	HG02568	OUT	2652	50
GWD	HG02570	OUT	3021	55
GWD	HG02571	OUT	2225	49
GWD	HG02574	OUT	2584	60
GWD	HG02585	OUT	2464	61
GWD	HG02588	OUT	2409	44
GWD	HG02589	OUT	2755	73
GWD	HG02594	OUT	2473	56
GWD	HG02595	OUT	3368	86
GWD	HG02610	OUT	2403	55
GWD	HG02613	OUT	2455	53
GWD	HG02614	OUT	2420	55
GWD	HG02620	OUT	2500	41
GWD	HG02621	OUT	2565	59
GWD	HG02624	OUT	2590	58
GWD	HG02628	OUT	3160	72
GWD	HG02629	OUT	2513	48
GWD	HG02634	OUT	3086	58
GWD	HG02635	OUT	2584	54
GWD	HG02643	OUT	2711	64
GWD	HG02645	OUT	3085	58
GWD	HG02646	OUT	3162	64
GWD	HG02666	OUT	2315	49
GWD	HG02675	OUT	3396	76
GWD	HG02676	OUT	2381	51
GWD	HG02679	OUT	2508	59
GWD	HG02702	OUT	2935	76
GWD	HG02715	OUT	2099	51
GWD	HG02716	OUT	2972	54
GWD	HG02721	OUT	2917	64
GWD	HG02722	OUT	2778	53
GWD	HG02756	OUT	2892	63
GWD	HG02768	OUT	2816	58
GWD	HG02771	OUT	2810	34
GWD	HG02772	OUT	2866	52
GWD	HG02798	OUT	2910	52
GWD	HG02799	OUT	2832	51
GWD	HG02804	OUT	2532	63
GWD	HG02807	OUT	2265	44
GWD	HG02811	OUT	3005	85
GWD	HG02813	OUT	2508	62
GWD	HG02814	OUT	2515	50
GWD	HG02817	OUT	2768	64
GWD	HG02819	OUT	2929	64
GWD	HG02820	OUT	3096	50
GWD	HG02836	OUT	2346	64
GWD	HG02839	OUT	3083	79
GWD	HG02840	OUT	2910	51
GWD	HG02851	OUT	2466	58
GWD	HG02852	OUT	3426	71
GWD	HG02854	OUT	3026	54
GWD	HG02855	OUT	2528	62
GWD	HG02860	OUT	2834	63
GWD	HG02861	OUT	2119	42
GWD	HG02870	OUT	2884	47
GWD	HG02878	OUT	2260	65
GWD	HG02882	OUT	2659	51
GWD	HG02884	OUT	2811	60
GWD	HG02885	OUT	2143	61
GWD	HG02887	OUT	2686	58
GWD	HG02888	OUT	2963	68
GWD	HG02890	OUT	2364	54
GWD	HG02891	OUT	2539	66
GWD	HG02982	OUT	2033	48
GWD	HG02983	OUT	2844	57
GWD	HG03025	OUT	2916	64
GWD	HG03028	OUT	2832	64
GWD	HG03039	OUT	2473	62
GWD	HG03040	OUT	3765	82
GWD	HG03045	OUT	2686	58
GWD	HG03046	OUT	2584	58
GWD	HG03048	OUT	2210	48
GWD	HG03049	OUT	2602	60
GWD	HG03240	OUT	2580	63
GWD	HG03241	OUT	2965	60
GWD	HG03246	OUT	2481	60
GWD	HG03247	OUT	2707	56
GWD	HG03258	OUT	2782	52
GWD	HG03538	OUT	2670	61
GWD	HG03539	OUT	2400	52
IBS	HG01500	OUT	1075	32
IBS	HG01501	OUT	1347	32
IBS	HG01503	OUT	1438	25
IBS	HG01507	OUT	1160	43
IBS	HG01509	OUT	1090	20
IBS	HG01510	OUT	1183	29
IBS	HG01512	OUT	1758	39
IBS	HG01513	OUT	1290	26
IBS	HG01515	OUT	1420	24
IBS	HG01516	OUT	1758	48
IBS	HG01518	OUT	1541	25
IBS	HG01519	OUT	1811	39
IBS	HG01521	OUT	1327	21
IBS	HG01522	OUT	1646	44
IBS	HG01524	OUT	1075	28
IBS	HG01525	OUT	1104	18
IBS	HG01527	OUT	1424	27
IBS	HG01530	OUT	1097	27
IBS	HG01537	OUT	1131	37
IBS	HG01605	OUT	1408	29
IBS	HG01606	OUT	1461	32
IBS	HG01607	OUT	1341	33
IBS	HG01608	OUT	1155	23
IBS	HG01612	OUT	1216	25
IBS	HG01613	OUT	1374	26
IBS	HG01617	OUT	1415	32
IBS	HG01618	OUT	1487	31
IBS	HG01619	OUT	1301	24
IBS	HG01620	OUT	1691	45
IBS	HG01623	OUT	1278	27
IBS	HG01624	OUT	1274	32
IBS	HG01625	OUT	1090	19
IBS	HG01626	OUT	1501	35
IBS	HG01630	OUT	1308	32
IBS	HG01668	OUT	2153	42
IBS	HG01669	OUT	1283	23
IBS	HG01673	OUT	1110	34
IBS	HG01675	OUT	1293	31
IBS	HG01676	OUT	1096	30
IBS	HG01678	OUT	1091	29
IBS	HG01682	OUT	1032	32
IBS	HG01684	OUT	949	17
IBS	HG01685	OUT	1139	19
IBS	HG01686	OUT	1485	44
IBS	HG01695	OUT	2243	38
IBS	HG01699	OUT	1209	21
IBS	HG01702	OUT	1418	37
IBS	HG01704	OUT	1377	21
IBS	HG01705	OUT	1356	38
IBS	HG01707	OUT	1242	43
IBS	HG01709	OUT	1321	26
IBS	HG01710	OUT	1338	22
IBS	HG01746	OUT	1017	34
IBS	HG01747	OUT	1630	29
IBS	HG01756	OUT	1500	27
IBS	HG01761	OUT	1440	24
IBS	HG01767	OUT	982	28
IBS	HG01768	OUT	1191	23
IBS	HG01770	OUT	1257	26
IBS	HG01771	OUT	1184	17
IBS	HG01773	OUT	1558	25
IBS	HG01775	OUT	1112	25
IBS	HG01776	OUT	942	26
IBS	HG01777	OUT	1216	30
IBS	HG01779	OUT	1409	28
IBS	HG01781	OUT	1310	27
IBS	HG01785	OUT	1413	27
IBS	HG01786	OUT	1972	46
IBS	HG02219	OUT	1272	26
IBS	HG02220	OUT	1388	27
IBS	HG02221	OUT	1021	25
IBS	HG02223	OUT	1312	28
IBS	HG02224	OUT	1375	28
IBS	HG02231	OUT	1068	23
IBS	HG02232	OUT	1090	17
IBS	HG02233	OUT	1169	26
IBS	HG02235	OUT	1261	17
IBS	HG02236	OUT	1563	35
IBS	HG02238	OUT	1314	23
IBS	HG02239	OUT	1680	37
ITU	HG03714	OUT	1784	46
ITU	HG03718	OUT	2411	46
ITU	HG03727	OUT	1788	44
ITU	HG03729	OUT	1225	30
ITU	HG03730	OUT	1580	33
ITU	HG03731	OUT	1658	36
ITU	HG03742	OUT	1225	23
ITU	HG03771	OUT	1345	23
ITU	HG03778	OUT	1125	31
ITU	HG03779	OUT	1581	30
ITU	HG03780	OUT	1643	26
ITU	HG03781	OUT	1382	28
ITU	HG03782	OUT	1527	24
ITU	HG03787	OUT	1178	28
ITU	HG03789	OUT	2156	43
ITU	HG03866	OUT	1565	44
ITU	HG03869	OUT	2068	29
ITU	HG03870	OUT	1816	41
ITU	HG03871	OUT	1645	43
ITU	HG03873	OUT	1897	35
ITU	HG03874	OUT	1522	31
ITU	HG03882	OUT	1498	24
ITU	HG03960	OUT	1446	24
ITU	HG03963	OUT	1727	43
ITU	HG03965	OUT	1223	27
ITU	HG03968	OUT	1708	37
ITU	HG03969	OUT	1436	27
ITU	HG03971	OUT	1622	29
ITU	HG03973	OUT	1791	24
ITU	HG03974	OUT	1479	26
ITU	HG03976	OUT	1724	45
ITU	HG03977	OUT	1188	22
ITU	HG03978	OUT	1426	22
ITU	HG04001	OUT	2010	30
ITU	HG04002	OUT	1284	24
ITU	HG04014	OUT	965	21
ITU	HG04015	OUT	1444	28
ITU	HG04017	OUT	2392	48
ITU	HG04019	OUT	1503	43
ITU	HG04022	OUT	1685	29
ITU	HG04059	OUT	1409	40
ITU	HG04060	OUT	2167	40
ITU	HG04061	OUT	1322	28
ITU	HG04062	OUT	1515	25
ITU	HG04076	OUT	1413	29
ITU	HG04098	OUT	1304	27
ITU	HG04118	OUT	1617	24
ITU	HG04198	OUT	1334	28
ITU	HG04214	OUT	1335	30
ITU	HG04216	OUT	1343	27
ITU	HG04219	OUT	2170	45
ITU	HG04222	OUT	1672	36
ITU	HG04225	OUT	1434	29
ITU	HG04235	OUT	1418	25
ITU	HG04238	OUT	1666	26
ITU	HG04239	OUT	1578	30
JPT	NA18939	OUT	1172	26
JPT	NA18940	OUT	794	23
JPT	NA18941	OUT	1042	27
JPT	NA18942	OUT	786	21
JPT	NA18943	OUT	876	17
JPT	NA18944	OUT	1038	33
JPT	NA18945	OUT	753	20
JPT	NA18946	OUT	1038	26
JPT	NA18947	OUT	1009	28
JPT	NA18948	OUT	1437	29
JPT	NA18949	OUT	1018	18
JPT	NA18950	OUT	1157	20
JPT	NA18951	OUT	1024	22
JPT	NA18952	OUT	1021	24
JPT	NA18953	OUT	1128	26
JPT	NA18954	OUT	846	25
JPT	NA18956	OUT	796	16
JPT	NA18957	OUT	1058	24
JPT	NA18959	OUT	865	13
JPT	NA18960	OUT	862	23
JPT	NA18961	OUT	1272	20
JPT	NA18962	OUT	812	20
JPT	NA18963	OUT	931	22
JPT	NA18964	OUT	965	24
JPT	NA18965	OUT	839	15
JPT	NA18966	OUT	842	29
JPT	NA18967	OUT	1051	21
JPT	NA18968	OUT	1066	24
JPT	NA18969	OUT	957	20
JPT	NA18970	OUT	957	11
JPT	NA18971	OUT	1364	27
JPT	NA18972	OUT	807	25
JPT	NA18973	OUT	990	17
JPT	NA18974	OUT	1012	27
JPT	NA18975	OUT	1215	23
JPT	NA18976	OUT	1357	24
JPT	NA18977	OUT	986	19
JPT	NA18978	OUT	997	23
JPT	NA18979	OUT	1115	23
JPT	NA18980	OUT	787	24
JPT	NA18981	OUT	962	15
JPT	NA18982	OUT	695	12
JPT	NA18983	OUT	1119	36
JPT	NA18985	OUT	1293	30
JPT	NA18986	OUT	1242	19
JPT	NA18988	OUT	745	16
JPT	NA18989	OUT	816	13
JPT	NA18990	OUT	1099	23
JPT	NA18991	OUT	893	16
JPT	NA18993	OUT	852	16
JPT	NA18994	OUT	1054	29
JPT	NA18995	OUT	998	29
JPT	NA18997	OUT	1247	26
JPT	NA18998	OUT	893	18
JPT	NA18999	OUT	937	21
JPT	NA19000	OUT	1295	23
JPT	NA19001	OUT	937	14
JPT	NA19002	OUT	1415	29
JPT	NA19003	OUT	940	15
JPT	NA19004	OUT	863	30
JPT	NA19005	OUT	911	27
JPT	NA19006	OUT	680	18
JPT	NA19007	OUT	958	16
JPT	NA19009	OUT	1106	26
JPT	NA19010	OUT	951	14
JPT	NA19011	OUT	853	20
JPT	NA19054	OUT	1128	17
JPT	NA19055	OUT	845	23
JPT	NA19056	OUT	789	17
JPT	NA19057	OUT	1055	17
JPT	NA19058	OUT	1012	24
JPT	NA19059	OUT	1161	25
JPT	NA19060	OUT	834	18
JPT	NA19062	OUT	963	22
JPT	NA19063	OUT	916	21
JPT	NA19064	OUT	979	29
JPT	NA19065	OUT	1405	43
JPT	NA19066	OUT	848	27
JPT	NA19067	OUT	774	24
JPT	NA19068	OUT	1194	19
JPT	NA19070	OUT	1254	24
JPT	NA19072	OUT	1062	20
JPT	NA19074	OUT	985	33
JPT	NA19075	OUT	991	21
JPT	NA19076	OUT	922	21
JPT	NA19077	OUT	1021	18
JPT	NA19078	OUT	919	18
JPT	NA19079	OUT	847	11
JPT	NA19080	OUT	911	21
JPT	NA19081	OUT	1131	19
JPT	NA19082	OUT	1297	27
JPT	NA19083	OUT	969	18
JPT	NA19084	OUT	1030	34
JPT	NA19085	OUT	1218	19
JPT	NA19086	OUT	1254	25
JPT	NA19087	OUT	811	16
JPT	NA19088	OUT	773	14
JPT	NA19089	OUT	880	19
JPT	NA19090	OUT	1128	19
JPT	NA19091	OUT	962	24
KHV	HG01595	OUT	1027	20
KHV	HG01596	OUT	1662	41
KHV	HG01597	OUT	1227	24
KHV	HG01598	OUT	998	20
KHV	HG01599	OUT	1322	36
KHV	HG01600	OUT	978	15
KHV	HG01840	OUT	1404	35
KHV	HG01842	OUT	802	26
KHV	HG01843	OUT	1374	24
KHV	HG01844	OUT	748	17
KHV	HG01845	OUT	1000	24
KHV	HG01846	OUT	1351	22
KHV	HG01847	OUT	1291	25
KHV	HG01849	OUT	934	27
KHV	HG01850	OUT	1279	24
KHV	HG01851	OUT	924	25
KHV	HG01852	OUT	854	22
KHV	HG01853	OUT	910	20
KHV	HG01855	OUT	1152	18
KHV	HG01857	OUT	1076	25
KHV	HG01858	OUT	1306	27
KHV	HG01859	OUT	1240	17
KHV	HG01860	OUT	959	19
KHV	HG01861	OUT	1382	22
KHV	HG01862	OUT	1196	30
KHV	HG01863	OUT	1463	31
KHV	HG01864	OUT	1118	23
KHV	HG01865	OUT	1261	35
KHV	HG01866	OUT	1194	24
KHV	HG01867	OUT	772	15
KHV	HG01868	OUT	1067	22
KHV	HG01869	OUT	909	25
KHV	HG01871	OUT	1037	18
KHV	HG01872	OUT	1153	41
KHV	HG01874	OUT	1037	23
KHV	HG01878	OUT	1051	28
KHV	HG02016	OUT	1008	25
KHV	HG02017	OUT	1147	18
KHV	HG02019	OUT	1060	27
KHV	HG02020	OUT	936	19
KHV	HG02023	OUT	1294	31
KHV	HG02025	OUT	1132	24
KHV	HG02026	OUT	1204	24
KHV	HG02028	OUT	1355	34
KHV	HG02029	OUT	1170	26
KHV	HG02031	OUT	1211	30
KHV	HG02032	OUT	1009	25
KHV	HG02035	OUT	1224	29
KHV	HG02040	OUT	1165	20
KHV	HG02047	OUT	1187	21
KHV	HG02048	OUT	1134	21
KHV	HG02049	OUT	780	17
KHV	HG02050	OUT	946	19
KHV	HG02058	OUT	1233	29
KHV	HG02060	OUT	920	14
KHV	HG02061	OUT	1037	20
KHV	HG02064	OUT	1154	21
KHV	HG02067	OUT	1059	36
KHV	HG02069	OUT	997	20
KHV	HG02070	OUT	924	19
KHV	HG02072	OUT	1129	25
KHV	HG02073	OUT	1046	23
KHV	HG02075	OUT	931	22
KHV	HG02076	OUT	1067	20
KHV	HG02079	OUT	1180	36
KHV	HG02081	OUT	1071	23
KHV	HG02082	OUT	1075	26
KHV	HG02084	OUT	1080	36
KHV	HG02085	OUT	1130	26
KHV	HG02086	OUT	1155	20
KHV	HG02087	OUT	898	31
KHV	HG02088	OUT	1122	44
KHV	HG02113	OUT	1023	18
KHV	HG02116	OUT	1022	21
KHV	HG02121	OUT	1017	15
KHV	HG02122	OUT	1409	25
KHV	HG02128	OUT	1068	25
KHV	HG02130	OUT	1018	17
KHV	HG02131	OUT	1460	31
KHV	HG02133	OUT	1025	23
KHV	HG02134	OUT	960	26
KHV	HG02136	OUT	1099	17
KHV	HG02137	OUT	1043	23
KHV	HG02138	OUT	1414	28
KHV	HG02139	OUT	971	21
KHV	HG02140	OUT	888	13
KHV	HG02141	OUT	980	22
KHV	HG02142	OUT	1159	27
KHV	HG02513	OUT	1003	24
KHV	HG02521	OUT	717	7
KHV	HG02522	OUT	1001	31
LWK	NA19017	OUT	3460	78
LWK	NA19019	OUT	4094	80
LWK	NA19020	OUT	3750	87
LWK	NA19023	OUT	3562	75
LWK	NA19024	OUT	3699	79
LWK	NA19026	OUT	4245	90
LWK	NA19027	OUT	4042	83
LWK	NA19028	OUT	3290	75
LWK	NA19030	OUT	4486	114
LWK	NA19031	OUT	3155	79
LWK	NA19035	OUT	3523	59
LWK	NA19036	OUT	3307	66
LWK	NA19037	OUT	3669	76
LWK	NA19038	OUT	3938	88
LWK	NA19041	OUT	4026	112
LWK	NA19043	OUT	3697	92
LWK	NA19307	OUT	3030	77
LWK	NA19308	OUT	2689	61
LWK	NA19309	OUT	3748	71
LWK	NA19310	OUT	3832	94
LWK	NA19312	OUT	3762	78
LWK	NA19314	OUT	3731	58
LWK	NA19315	OUT	4331	83
LWK	NA19316	OUT	3153	76
LWK	NA19317	OUT	4885	116
LWK	NA19318	OUT	3420	82
LWK	NA19320	OUT	3104	60
LWK	NA19321	OUT	3454	60
LWK	NA19323	OUT	3485	91
LWK	NA19324	OUT	3594	66
LWK	NA19327	OUT	4279	72
LWK	NA19331	OUT	2947	64
LWK	NA19332	OUT	3840	83
LWK	NA19334	OUT	3921	92
LWK	NA19338	OUT	3713	80
LWK	NA19346	OUT	3837	90
LWK	NA19347	OUT	2925	62
LWK	NA19350	OUT	2938	65
LWK	NA19351	OUT	3740	76
LWK	NA19355	OUT	3758	81
LWK	NA19360	OUT	3627	60
LWK	NA19372	OUT	4220	95
LWK	NA19374	OUT	3601	99
LWK	NA19376	OUT	3122	61
LWK	NA19378	OUT	3837	67
LWK	NA19379	OUT	3589	68
LWK	NA19380	OUT	3451	68
LWK	NA19383	OUT	3573	62
LWK	NA19384	OUT	3352	76
LWK	NA19385	OUT	4151	91
LWK	NA19390	OUT	3050	61
LWK	NA19391	OUT	3728	94
LWK	NA19393	OUT	3433	69
LWK	NA19394	OUT	4031	105
LWK	NA19395	OUT	3805	84
LWK	NA19397	OUT	4591	89
LWK	NA19401	OUT	4192	99
LWK	NA19403	OUT	3511	67
LWK	NA19404	OUT	4038	94
LWK	NA19428	OUT	3765	70
LWK	NA19429	OUT	3491	71
LWK	NA19430	OUT	3596	83
LWK	NA19431	OUT	4283	86
LWK	NA19434	OUT	4096	80
LWK	NA19435	OUT	3734	71
LWK	NA19436	OUT	3787	81
LWK	NA19437	OUT	3499	77
LWK	NA19438	OUT	3969	81
LWK	NA19439	OUT	3519	80
LWK	NA19440	OUT	3785	85
LWK	NA19445	OUT	3947	70
LWK	NA19446	OUT	4375	110
LWK	NA19448	OUT	4431	81
LWK	NA19449	OUT	4230	85
LWK	NA19451	OUT	3846	78
LWK	NA19452	OUT	3291	67
LWK	NA19454	OUT	4094	81
LWK	NA19455	OUT	3670	80
LWK	NA19456	OUT	3738	58
LWK	NA19457	OUT	3823	95
LWK	NA19461	OUT	3459	59
LWK	NA19463	OUT	4076	80
LWK	NA19466	OUT	3086	67
LWK	NA19467	OUT	3085	58
LWK	NA19468	OUT	3941	80
LWK	NA19471	OUT	3616	80
LWK	NA19472	OUT	3386	68
LWK	NA19473	OUT	3259	61
LWK	NA19474	OUT	3812	72
LWK	NA19475	OUT	4432	82
MSL	HG03052	OUT	4698	89
[truncated: 506 more rows]

## Sheet: TableS6_Common SNVs
Table S6 List of genomes, Relatedness (based on their parental union), Numbers of Common Genomic and Deleterious Homozygous SNVs
Popuation	ID	Relatedness	Homozygous SNVs	Deleterious Homozygous SNVS
BEB	HG03615	1C	2178636	22260
BEB	HG04152	1C	2187016	22451
CDX	HG02380	1C	2295884	23932
CHB	NA18606	1C	2278302	23754
CLM	HG01148	1C	2201939	22607
CLM	HG01275	1C	2225087	22427
CLM	HG01348	1C	2179653	22233
CLM	HG01389	1C	2195304	22574
CLM	HG01438	1C	2196764	22422
CLM	HG01465	1C	2171932	21933
CLM	HG01468	1C	2226900	22912
CLM	HG01491	1C	2220504	22838
GBR	HG00117	1C	2213303	22429
GIH	NA20886	1C	2187801	22304
GWD	HG02678	1C	1955145	19722
GWD	HG02759	1C	1965507	19815
GWD	HG02805	1C	1962020	19841
GWD	HG02810	1C	1966350	19881
GWD	HG02881	1C	1934032	19647
GWD	HG03259	1C	2037715	21067
ITU	HG03722	1C	2206511	22528
ITU	HG03862	1C	2252578	23424
ITU	HG03875	1C	2200346	22444
ITU	HG03967	1C	2194258	22246
ITU	HG04096	1C	2222622	22513
ITU	HG04209	1C	2202913	22678
JPT	NA18984	1C	2259970	23440
JPT	NA18987	1C	2285803	24041
JPT	NA18992	1C	2292592	24083
JPT	NA19012	1C	2312228	24474
MXL	NA19648	1C	2181388	22104
MXL	NA19732	1C	2332456	24372
PJL	HG01589	1C	2195436	22325
PJL	HG01593	1C	2190854	22174
PJL	HG02490	1C	2194492	22250
PJL	HG02648	1C	2199711	22218
PJL	HG02685	1C	2202048	22690
PJL	HG02699	1C	2207617	22518
PJL	HG02780	1C	2230282	22928
PJL	HG03019	1C	2181578	22225
PJL	HG03228	1C	2183130	22165
PJL	HG03229	1C	2198356	22331
PJL	HG03490	1C	2194758	22502
PJL	HG03619	1C	2179231	22295
PJL	HG03625	1C	2246241	23116
PUR	HG01198	1C	2114480	21112
STU	HG03672	1C	2185840	22066
STU	HG03687	1C	2190244	22326
STU	HG03711	1C	2185562	22249
STU	HG03733	1C	2201382	22393
STU	HG03738	1C	2204086	22543
STU	HG03741	1C	2179617	22159
STU	HG03745	1C	2178975	21999
STU	HG03756	1C	2203178	22571
STU	HG03836	1C	2196945	22450
STU	HG03838	1C	2194665	22495
STU	HG03854	1C	2209954	22488
STU	HG03884	1C	2190308	22222
STU	HG03894	1C	2181457	22209
STU	HG03895	1C	2213343	22816
STU	HG03899	1C	2185506	22254
STU	HG03900	1C	2187884	22232
STU	HG03944	1C	2180928	22417
STU	HG04029	1C	2186511	22313
STU	HG04035	1C	2171513	22058
STU	HG04038	1C	2166833	21802
STU	HG04106	1C	2183978	22274
STU	HG04107	1C	2178027	22166
ACB	HG01896	2C	1887713	18815
ACB	HG01912	2C	1889799	18648
ACB	HG02314	2C	1885046	18740
ACB	HG02339	2C	1909362	19024
ASW	NA19901	2C	1877363	18407
BEB	HG03007	2C	2160675	21869
BEB	HG03802	2C	2154926	21912
BEB	HG03803	2C	2149144	21589
BEB	HG03808	2C	2155044	21770
BEB	HG03814	2C	2168845	21968
BEB	HG03817	2C	2174172	21898
BEB	HG03829	2C	2169674	22005
BEB	HG03830	2C	2152409	21675
BEB	HG03907	2C	2171863	22122
BEB	HG03910	2C	2177020	22147
BEB	HG03926	2C	2149261	21590
BEB	HG03937	2C	2156319	21796
BEB	HG03940	2C	2150792	21768
BEB	HG03941	2C	2159655	21951
BEB	HG04140	2C	2165616	21781
BEB	HG04177	2C	2157664	21813
BEB	HG04180	2C	2157750	21943
CDX	HG00851	2C	2253409	23262
CDX	HG00864	2C	2237351	23166
CDX	HG01031	2C	2234072	23111
CDX	HG01046	2C	2248745	23422
CDX	HG01794	2C	2258512	23291
CDX	HG01797	2C	2241237	23276
CDX	HG01800	2C	2270673	23543
CDX	HG01801	2C	2245854	23155
CDX	HG01804	2C	2240037	23207
CDX	HG01805	2C	2237413	23071
CDX	HG01809	2C	2251961	23394
CDX	HG01810	2C	2252066	23437
CDX	HG01811	2C	2250761	23506
CDX	HG01812	2C	2248420	23340
CDX	HG01813	2C	2245995	23354
CDX	HG01817	2C	2243116	23434
CDX	HG02152	2C	2254581	23597
CDX	HG02153	2C	2242786	23227
CDX	HG02154	2C	2275399	23545
CDX	HG02156	2C	2249437	23568
CDX	HG02164	2C	2241196	23221
CDX	HG02166	2C	2245783	23632
CDX	HG02178	2C	2244506	23326
CDX	HG02184	2C	2241398	23052
CDX	HG02185	2C	2250751	23435
CDX	HG02188	2C	2251809	23454
CDX	HG02379	2C	2247564	23336
CDX	HG02383	2C	2242244	23304
CDX	HG02391	2C	2255090	23460
CDX	HG02392	2C	2270758	23804
CDX	HG02394	2C	2246911	23148
CDX	HG02397	2C	2251214	23484
CDX	HG02406	2C	2247523	23295
CDX	HG02408	2C	2243728	23246
CEU	NA12342	2C	2213430	22558
CHB	NA18536	2C	2248576	23345
CHB	NA18557	2C	2250912	23357
CHB	NA18627	2C	2249331	23313
CHS	HG00473	2C	2239837	23275
CHS	HG00525	2C	2255676	23493
CLM	HG01112	2C	2179532	21967
CLM	HG01119	2C	2156503	21615
CLM	HG01131	2C	2137874	21411
CLM	HG01133	2C	2158746	21759
CLM	HG01136	2C	2115119	21134
CLM	HG01137	2C	2168167	21914
CLM	HG01140	2C	2154525	21591
CLM	HG01142	2C	2068727	20715
CLM	HG01250	2C	2130112	21310
CLM	HG01251	2C	2157807	21596
CLM	HG01257	2C	2164348	21831
CLM	HG01259	2C	2162962	21664
CLM	HG01269	2C	2143820	21652
CLM	HG01277	2C	2182474	21949
CLM	HG01280	2C	2152489	21557
CLM	HG01341	2C	2180763	22187
CLM	HG01342	2C	1980126	19472
CLM	HG01344	2C	2179762	22248
CLM	HG01345	2C	2135683	21586
CLM	HG01350	2C	2156637	21864
CLM	HG01351	2C	2173479	21930
CLM	HG01354	2C	2172868	21950
CLM	HG01357	2C	2167566	21905
CLM	HG01359	2C	2143325	21626
CLM	HG01360	2C	2130557	21383
CLM	HG01363	2C	2087932	21007
CLM	HG01369	2C	2145333	21729
CLM	HG01372	2C	2158781	21804
CLM	HG01374	2C	2172993	22022
CLM	HG01377	2C	2105043	21001
CLM	HG01378	2C	2168672	21867
CLM	HG01383	2C	2173515	21839
CLM	HG01384	2C	2139168	21459
CLM	HG01432	2C	2177650	22039
CLM	HG01437	2C	2171569	22084
CLM	HG01443	2C	2172975	21993
CLM	HG01462	2C	2027535	20217
CLM	HG01474	2C	2167429	21771
CLM	HG01488	2C	2083628	20800
CLM	HG01494	2C	2126932	21473
CLM	HG01497	2C	2159549	21761
CLM	HG01498	2C	2162218	21886
ESN	HG02923	2C	1906722	18931
ESN	HG02938	2C	1896056	19037
ESN	HG02977	2C	1895151	18994
ESN	HG02979	2C	1895554	18825
ESN	HG03099	2C	1902248	18993
ESN	HG03103	2C	1916901	19144
ESN	HG03105	2C	1903559	19132
ESN	HG03114	2C	1903509	18891
ESN	HG03115	2C	1899785	19032
ESN	HG03129	2C	1914397	19166
ESN	HG03130	2C	1908148	19206
ESN	HG03163	2C	1921472	19336
ESN	HG03166	2C	1906100	19077
ESN	HG03169	2C	1909406	19153
ESN	HG03190	2C	1915248	19257
ESN	HG03271	2C	1901070	19030
ESN	HG03295	2C	1894908	18938
ESN	HG03298	2C	1903439	19123
ESN	HG03300	2C	1908145	19338
ESN	HG03301	2C	1892040	18697
ESN	HG03311	2C	1907961	19114
ESN	HG03313	2C	1911249	19122
ESN	HG03352	2C	1899167	18924
ESN	HG03367	2C	1897186	18926
ESN	HG03370	2C	1899968	19043
ESN	HG03511	2C	1900525	19063
ESN	HG03515	2C	1902785	19013
FIN	HG00176	2C	2185506	22152
FIN	HG00183	2C	2193699	22216
FIN	HG00185	2C	2182920	22052
FIN	HG00187	2C	2189383	22208
FIN	HG00267	2C	2192932	22227
FIN	HG00269	2C	2195050	22268
FIN	HG00271	2C	2182785	22144
FIN	HG00272	2C	2200013	22262
FIN	HG00274	2C	2194594	22152
FIN	HG00275	2C	2188068	22176
FIN	HG00277	2C	2194167	22280
FIN	HG00280	2C	2191299	22245
FIN	HG00290	2C	2197554	22438
FIN	HG00320	2C	2206284	22502
FIN	HG00323	2C	2192844	22305
FIN	HG00324	2C	2217183	22502
FIN	HG00327	2C	2195682	22284
FIN	HG00328	2C	2198997	22156
FIN	HG00331	2C	2185421	22046
FIN	HG00334	2C	2190863	22154
FIN	HG00339	2C	2191174	22100
FIN	HG00341	2C	2189134	22227
FIN	HG00342	2C	2197870	22430
FIN	HG00346	2C	2209095	22391
FIN	HG00351	2C	2190094	22399
FIN	HG00358	2C	2197906	22429
FIN	HG00362	2C	2191545	22260
FIN	HG00364	2C	2191966	22114
FIN	HG00365	2C	2176872	21877
FIN	HG00373	2C	2199031	22347
FIN	HG00375	2C	2195890	22281
FIN	HG00376	2C	2194744	22387
FIN	HG00382	2C	2192255	22280
FIN	HG00383	2C	2203217	22415
GBR	HG00096	2C	2185038	22187
GBR	HG00100	2C	2187068	21941
GBR	HG00103	2C	2189884	22170
GBR	HG00110	2C	2218019	22523
GBR	HG00111	2C	2194526	21968
GBR	HG00112	2C	2194456	22099
GBR	HG00114	2C	2194252	22159
GBR	HG00121	2C	2197797	22263
GBR	HG00125	2C	2186358	22105
GBR	HG00127	2C	2199047	22111
GBR	HG00236	2C	2194113	22435
GBR	HG00238	2C	2182282	22026
GBR	HG00245	2C	2180060	22062
GBR	HG00257	2C	2180550	21987
GBR	HG00258	2C	2177762	21966
GIH	NA20850	2C	2167188	21970
GIH	NA20863	2C	2158275	21866
GIH	NA20867	2C	2168937	22131
GIH	NA20872	2C	2166980	22023
GIH	NA20877	2C	2172112	22115
GIH	NA20881	2C	2155613	21592
GIH	NA20884	2C	2164264	21979
GIH	NA20885	2C	2153736	21728
GIH	NA20887	2C	2157842	21734
GIH	NA20889	2C	2157372	21918
GIH	NA20890	2C	2166289	21808
GIH	NA20892	2C	2171661	21988
GIH	NA20894	2C	2168211	21969
GIH	NA20895	2C	2166967	21679
GIH	NA20897	2C	2165609	22083
GIH	NA20899	2C	2166376	21959
GIH	NA20903	2C	2164297	22106
GIH	NA20910	2C	2164725	21861
GIH	NA20911	2C	2161057	21761
GIH	NA21087	2C	2161681	21865
GIH	NA21089	2C	2178365	22061
GIH	NA21093	2C	2168292	22029
GIH	NA21094	2C	2171190	22075
GIH	NA21095	2C	2193707	22321
GIH	NA21097	2C	2170400	21903
GIH	NA21098	2C	2162592	21998
GIH	NA21099	2C	2163118	21933
GIH	NA21102	2C	2165518	21938
GIH	NA21106	2C	2168232	22069
GIH	NA21107	2C	2160159	21974
GIH	NA21108	2C	2178197	22008
GIH	NA21109	2C	2167788	22105
GIH	NA21113	2C	2167308	22034
GIH	NA21114	2C	2155784	21871
GIH	NA21117	2C	2157209	22038
GIH	NA21129	2C	2170159	21922
GIH	NA21135	2C	2165140	21941
GIH	NA21141	2C	2167227	21918
GIH	NA21142	2C	2165867	22007
GIH	NA21144	2C	2176815	22018
GWD	HG02462	2C	1894853	18820
GWD	HG02573	2C	1897571	18932
GWD	HG02582	2C	1901523	19077
GWD	HG02583	2C	1906293	19134
GWD	HG02586	2C	1907321	19368
GWD	HG02611	2C	1923591	19146
GWD	HG02623	2C	1911911	19207
GWD	HG02642	2C	1907573	19143
GWD	HG02667	2C	1955773	20065
GWD	HG02703	2C	1906952	19031
GWD	HG02757	2C	1900934	18825
GWD	HG02760	2C	1891988	18785
GWD	HG02763	2C	1950504	19731
GWD	HG02769	2C	1906387	19023
GWD	HG02808	2C	1926626	19442
GWD	HG02816	2C	1902815	19012
GWD	HG02837	2C	1965938	19887
GWD	HG02879	2C	1911902	19130
GWD	HG02895	2C	1911044	19067
GWD	HG02896	2C	1915043	19096
GWD	HG03024	2C	1904255	18897
GWD	HG03027	2C	1903631	19049
IBS	HG01504	2C	2178919	21912
IBS	HG01506	2C	2182740	21885
IBS	HG01528	2C	2182244	22113
IBS	HG01531	2C	2199484	22220
IBS	HG01536	2C	2176754	21953
IBS	HG01602	2C	2177826	22118
IBS	HG01603	2C	2169379	21870
IBS	HG01610	2C	2182899	22033
IBS	HG01615	2C	2188910	22157
IBS	HG01628	2C	2160013	21853
IBS	HG01631	2C	2182524	22030
IBS	HG01632	2C	2184862	22151
IBS	HG01670	2C	2186307	22024
IBS	HG01672	2C	2183101	22055
IBS	HG01679	2C	2213108	22439
IBS	HG01680	2C	2183555	22088
IBS	HG01694	2C	2173512	21908
IBS	HG01697	2C	2169658	21944
IBS	HG01700	2C	2203803	22325
IBS	HG01708	2C	2162727	21735
IBS	HG01757	2C	2175907	21994
IBS	HG01762	2C	2200695	22486
IBS	HG01765	2C	2181409	21877
IBS	HG01766	2C	2170570	21885
IBS	HG01783	2C	2178795	21970
IBS	HG01784	2C	2175918	22115
IBS	HG02230	2C	2184279	22008
ITU	HG03713	2C	2153143	21551
ITU	HG03716	2C	2147767	21655
ITU	HG03717	2C	2173474	22225
ITU	HG03720	2C	2168296	21865
ITU	HG03770	2C	2176815	22144
ITU	HG03772	2C	2182384	22384
ITU	HG03773	2C	2195396	22415
ITU	HG03774	2C	2167952	22113
ITU	HG03775	2C	2173947	21925
ITU	HG03777	2C	2159864	21836
ITU	HG03785	2C	2179667	22245
ITU	HG03786	2C	2191849	22418
ITU	HG03788	2C	2171064	22166
ITU	HG03790	2C	2159567	21641
ITU	HG03792	2C	2182314	22178
ITU	HG03861	2C	2181941	22207
ITU	HG03863	2C	2160284	21893
ITU	HG03864	2C	2164165	22008
ITU	HG03868	2C	2168575	21938
ITU	HG03872	2C	2155859	21773
ITU	HG04018	2C	2165228	22041
ITU	HG04020	2C	2165219	21907
ITU	HG04023	2C	2207143	22548
ITU	HG04025	2C	2200243	22438
ITU	HG04026	2C	2205642	22588
ITU	HG04063	2C	2179337	22066
ITU	HG04080	2C	2155382	21663
ITU	HG04090	2C	2173131	21901
ITU	HG04093	2C	2171185	22003
ITU	HG04094	2C	2163315	22097
ITU	HG04200	2C	2160482	21836
ITU	HG04202	2C	2160826	21717
ITU	HG04206	2C	2167772	22034
ITU	HG04212	2C	2183376	22291
KHV	HG01841	2C	2244182	23111
KHV	HG01848	2C	2236704	23167
KHV	HG01870	2C	2249118	23380
KHV	HG01873	2C	2241217	23313
KHV	HG02057	2C	2225508	23107
KHV	HG02078	2C	2244357	23248
KHV	HG02127	2C	2245319	23159
KHV	HG02512	2C	2257088	23557
LWK	NA19025	2C	1891549	18727
LWK	NA19042	2C	1879565	18517
LWK	NA19319	2C	1885543	18809
LWK	NA19328	2C	1901562	19032
LWK	NA19375	2C	1892234	18853
LWK	NA19377	2C	1885528	18558
LWK	NA19399	2C	1874653	18670
LWK	NA19443	2C	1882003	18500
LWK	NA19462	2C	1882985	18758
MSL	HG03057	2C	1882477	18645
MSL	HG03061	2C	1885917	18758
MSL	HG03063	2C	1879183	18599
MSL	HG03212	2C	1891010	18836
MSL	HG03376	2C	1881021	18727
MSL	HG03385	2C	1888434	18858
MSL	HG03388	2C	1880710	18744
MSL	HG03439	2C	1881498	18790
MSL	HG03556	2C	1875620	18621
MSL	HG03571	2C	1877258	18639
MXL	NA19649	2C	2160592	21918
MXL	NA19652	2C	2135649	21347
MXL	NA19655	2C	2143486	21450
MXL	NA19669	2C	2162157	21633
MXL	NA19716	2C	2158309	21762
MXL	NA19728	2C	2309763	24065
MXL	NA19750	2C	2148400	21721
MXL	NA19780	2C	2160674	21759
PEL	HG01566	2C	2185939	22234
PEL	HG01571	2C	2217382	22758
PEL	HG01924	2C	2156211	22098
PEL	HG01933	2C	2158319	21673
PEL	HG01944	2C	2212486	22736
PEL	HG01976	2C	2220859	22813
PEL	HG01977	2C	2261557	23468
PEL	HG02090	2C	2130181	21659
PEL	HG02260	2C	2273459	23336
PEL	HG02278	2C	2291575	23925
PEL	HG02285	2C	2255673	23237
PEL	HG02298	2C	2217852	22842
PEL	HG01926	2C	2355204	24757
PEL	HG01938	2C	2335766	24737
PEL	HG02259	2C	2327963	24582
PJL	HG02493	2C	2147940	21916
PJL	HG02600	2C	2147069	21641
PJL	HG02603	2C	2161466	21914
PJL	HG02651	2C	2148309	21772
PJL	HG02654	2C	2153469	21684
PJL	HG02660	2C	2176108	22249
PJL	HG02682	2C	2162926	21921
PJL	HG02687	2C	2165874	21975
PJL	HG02688	2C	2164057	21958
PJL	HG02691	2C	2165476	21955
PJL	HG02697	2C	2163038	21864
PJL	HG02724	2C	2159577	21968
PJL	HG02725	2C	2160235	22040
PJL	HG02727	2C	2161163	21872
PJL	HG02733	2C	2158610	21700
PJL	HG02778	2C	2170700	22094
PJL	HG02783	2C	2164014	21806
PJL	HG02784	2C	2164893	22015
PJL	HG02786	2C	2166779	22007
PJL	HG02787	2C	2174815	22002
PJL	HG03015	2C	2173457	22060
PJL	HG03016	2C	2155683	21802
PJL	HG03018	2C	2162732	21896
PJL	HG03234	2C	2146720	21737
PJL	HG03237	2C	2164743	21979
PJL	HG03624	2C	2150320	21694
PJL	HG03640	2C	2166778	21854
PJL	HG03660	2C	2156386	21786
PJL	HG03663	2C	2155242	21787
PJL	HG03667	2C	2175860	22127
PJL	HG03705	2C	2161633	21893
PJL	HG03706	2C	2165102	21989
PJL	HG03767	2C	2164901	21936
PUR	HG00551	2C	2131589	21452
PUR	HG00553	2C	2071859	20592
PUR	HG00638	2C	2077569	20576
PUR	HG00640	2C	2139908	21642
PUR	HG00641	2C	2131398	21526
PUR	HG00731	2C	2154296	21643
PUR	HG00732	2C	2142773	21579
PUR	HG00734	2C	2118250	21140
PUR	HG00736	2C	2141217	21364
PUR	HG00737	2C	2133194	21342
PUR	HG00740	2C	2102273	21037
PUR	HG00742	2C	2145966	21355
PUR	HG00743	2C	2126374	21251
PUR	HG01048	2C	2117171	21236
PUR	HG01052	2C	2049623	20154
PUR	HG01055	2C	2094534	20794
PUR	HG01058	2C	2102374	21027
PUR	HG01060	2C	2132862	21528
PUR	HG01061	2C	2146706	21629
PUR	HG01064	2C	2077222	20488
PUR	HG01067	2C	2125376	21326
PUR	HG01069	2C	2119127	21145
PUR	HG01070	2C	2147709	21655
PUR	HG01072	2C	2132398	21595
PUR	HG01073	2C	2136654	21315
PUR	HG01077	2C	2064995	20361
PUR	HG01079	2C	2086417	20970
PUR	HG01082	2C	2061080	20371
PUR	HG01086	2C	2106057	20987
PUR	HG01088	2C	2062133	20465
PUR	HG01095	2C	2114134	20883
PUR	HG01097	2C	2128239	21405
PUR	HG01101	2C	2100250	20948
PUR	HG01102	2C	2083741	20971
PUR	HG01105	2C	2143035	21670
PUR	HG01107	2C	2046662	20230
PUR	HG01110	2C	2112845	21091
PUR	HG01162	2C	2119028	21256
PUR	HG01164	2C	2127246	21397
PUR	HG01167	2C	2056149	20434
PUR	HG01170	2C	2108813	20942
PUR	HG01174	2C	2160016	21604
PUR	HG01177	2C	2139136	21488
PUR	HG01183	2C	2109432	21128
PUR	HG01187	2C	2083548	20847
PUR	HG01188	2C	2055256	20364
PUR	HG01190	2C	2077838	20835
PUR	HG01191	2C	2117678	21312
PUR	HG01200	2C	2166040	21936
PUR	HG01204	2C	2108156	21081
PUR	HG01205	2C	2094830	21063
PUR	HG01241	2C	1881177	18377
PUR	HG01247	2C	2070244	20510
PUR	HG01248	2C	2104767	21297
PUR	HG01303	2C	2110728	21039
PUR	HG01305	2C	2086966	20914
PUR	HG01308	2C	2047007	20230
PUR	HG01323	2C	2100945	20900
PUR	HG01325	2C	2111251	21154
PUR	HG01395	2C	2134516	21423
PUR	HG01396	2C	2073545	20609
PUR	HG01398	2C	2123433	21353
PUR	HG01402	2C	2074700	20508
PUR	HG01413	2C	2105294	21040
STU	HG03679	2C	2162837	21854
STU	HG03681	2C	2168953	21849
STU	HG03684	2C	2168337	22127
STU	HG03685	2C	2155686	21717
STU	HG03686	2C	2171954	22212
STU	HG03689	2C	2185215	22322
STU	HG03692	2C	2181741	22118
STU	HG03693	2C	2157696	21946
STU	HG03695	2C	2184278	22097
STU	HG03697	2C	2163933	22128
STU	HG03698	2C	2161581	21800
STU	HG03743	2C	2180374	22190
STU	HG03750	2C	2166195	22068
STU	HG03753	2C	2149464	21775
STU	HG03754	2C	2153841	21731
STU	HG03755	2C	2149188	21663
STU	HG03844	2C	2177091	21983
STU	HG03849	2C	2151205	21694
STU	HG03850	2C	2167873	21916
STU	HG03851	2C	2154189	21749
STU	HG03886	2C	2151006	21697
STU	HG03897	2C	2159046	21774
STU	HG03943	2C	2162821	21834
STU	HG03945	2C	2171421	22007
STU	HG03949	2C	2179830	22270
STU	HG03953	2C	2160291	21784
STU	HG03989	2C	2171161	21867
STU	HG03991	2C	2172720	22015
STU	HG03995	2C	2153041	21804
STU	HG04075	2C	2179135	21977
TSI	NA20502	2C	2196590	22255
TSI	NA20507	2C	2185550	22047
TSI	NA20582	2C	2198602	22041
TSI	NA20585	2C	2222934	22918
TSI	NA20762	2C	2185443	22068
TSI	NA20778	2C	2178228	22020
TSI	NA20805	2C	2187633	22095
TSI	NA20812	2C	2178504	21863
TSI	NA20819	2C	2188274	22000
TSI	NA20826	2C	2179643	22190
YRI	NA18501	2C	1889509	18924
YRI	NA18508	2C	1881932	18713
YRI	NA19096	2C	1900831	18656
YRI	NA19113	2C	1909776	18920
YRI	NA19137	2C	1900109	18853
YRI	NA19160	2C	1897390	18781
YRI	NA19171	2C	1898862	18993
YRI	NA19172	2C	1897159	18982
YRI	NA19189	2C	1913036	19107
YRI	NA19197	2C	1895869	18939
YRI	NA19201	2C	1907419	19083
CDX	HG01816	2x1C	2342537	24833
ITU	HG03867	2x1C	2200496	22467
ITU	HG04056	2x1C	2243198	23130
ITU	HG04070	2x1C	2309517	24150
ITU	HG04211	2x1C	2289780	23978
MXL	NA19679	2x1C	2209812	22435
PJL	HG02604	2x1C	2256884	23024
PJL	HG02649	2x1C	2206599	22452
PJL	HG02655	2x1C	2213912	22732
PJL	HG02658	2x1C	2278298	23862
PJL	HG02684	2x1C	2276799	23553
PJL	HG02690	2x1C	2216763	22683
PJL	HG02694	2x1C	2227762	22606
PJL	HG02734	2x1C	2252776	23314
PJL	HG03022	2x1C	2231176	23066
STU	HG03690	2x1C	2236797	22997
STU	HG03696	2x1C	2288538	23790
STU	HG03740	2x1C	2226861	22726
STU	HG03752	2x1C	2197639	22506
STU	HG03837	2x1C	2272443	23481
STU	HG03858	2x1C	2221502	23001
STU	HG03896	2x1C	2236729	23111
STU	HG03898	2x1C	2198751	22429
STU	HG03955	2x1C	2209581	22679
STU	HG03985	2x1C	2189321	22481
PEL	HG01992	AV	2301222	24065
ASW	NA20314	NA	2186952	21933
ITU	HG03784	NA	2192018	22419
ITU	HG04054	NA	2179960	22312
PEL	HG01936	NA	2197121	22405
PEL	HG01947	NA	2197790	22463
PEL	HG01973	NA	2247187	23324
PEL	HG02301	NA	2250770	23282
ACB	HG01879	OUT	1881517	18358
ACB	HG01880	OUT	1900741	18470
ACB	HG01882	OUT	1874158	18480
ACB	HG01883	OUT	1891069	18737
ACB	HG01885	OUT	1879654	18552
ACB	HG01886	OUT	1883985	18592
ACB	HG01889	OUT	1876939	18615
ACB	HG01890	OUT	1881642	18542
ACB	HG01894	OUT	1884765	18581
ACB	HG01914	OUT	1891041	18659
ACB	HG01915	OUT	1883338	18591
ACB	HG01956	OUT	1875806	18724
ACB	HG01958	OUT	1878726	18629
ACB	HG01985	OUT	1882523	18758
ACB	HG01986	OUT	1887802	18711
ACB	HG01988	OUT	1927485	18843
ACB	HG01989	OUT	1898161	18853
ACB	HG01990	OUT	1881044	18682
ACB	HG02009	OUT	1885556	18561
ACB	HG02010	OUT	1885992	18579
ACB	HG02012	OUT	1886741	18712
ACB	HG02013	OUT	1877922	18719
ACB	HG02014	OUT	1880251	18507
ACB	HG02051	OUT	1883745	18888
ACB	HG02052	OUT	1887766	18896
ACB	HG02053	OUT	1877709	18678
ACB	HG02054	OUT	1886087	18758
ACB	HG02095	OUT	1883026	18675
ACB	HG02107	OUT	1878248	18737
ACB	HG02108	OUT	1899711	18817
ACB	HG02111	OUT	1880046	18564
ACB	HG02143	OUT	1889877	18514
ACB	HG02144	OUT	1876458	18457
ACB	HG02255	OUT	1891817	18547
ACB	HG02256	OUT	1887622	18478
ACB	HG02281	OUT	1884164	18632
ACB	HG02282	OUT	1885971	18591
ACB	HG02283	OUT	1884811	18720
ACB	HG02284	OUT	1886849	18602
ACB	HG02307	OUT	1886902	18640
ACB	HG02308	OUT	1882312	18567
ACB	HG02309	OUT	1883216	18713
ACB	HG02315	OUT	1878925	18528
ACB	HG02317	OUT	1888405	18563
ACB	HG02318	OUT	1886416	18780
ACB	HG02322	OUT	1889741	18607
ACB	HG02323	OUT	1886562	18652
ACB	HG02325	OUT	1884451	18752
ACB	HG02330	OUT	1882064	18677
ACB	HG02332	OUT	1880931	18689
ACB	HG02334	OUT	1890849	18543
ACB	HG02337	OUT	1886965	18515
ACB	HG02343	OUT	1894966	18756
ACB	HG02419	OUT	1890969	18706
ACB	HG02420	OUT	1897365	18407
ACB	HG02427	OUT	1894019	18776
ACB	HG02429	OUT	1887053	18806
ACB	HG02433	OUT	1880567	18520
ACB	HG02439	OUT	1888564	18639
ACB	HG02442	OUT	1892600	18745
ACB	HG02445	OUT	1896012	18580
ACB	HG02449	OUT	1886716	18682
ACB	HG02450	OUT	1878996	18453
ACB	HG02455	OUT	1894559	18507
ACB	HG02470	OUT	1878912	18565
ACB	HG02471	OUT	1891384	18654
ACB	HG02476	OUT	1878777	18515
ACB	HG02477	OUT	1885635	18668
ACB	HG02479	OUT	1881024	18533
ACB	HG02481	OUT	1886442	18853
ACB	HG02484	OUT	1879150	18315
ACB	HG02485	OUT	1900571	18760
ACB	HG02489	OUT	1884583	18675
ACB	HG02496	OUT	1883315	18564
ACB	HG02497	OUT	1884631	18532
ACB	HG02501	OUT	1888552	18491
ACB	HG02502	OUT	1894452	18800
ACB	HG02505	OUT	1887007	18634
ACB	HG02508	OUT	1887251	18868
ACB	HG02511	OUT	1882492	18705
ACB	HG02536	OUT	1889211	18425
ACB	HG02537	OUT	1876682	18572
ACB	HG02541	OUT	1891372	18578
ACB	HG02545	OUT	1884630	18465
ACB	HG02546	OUT	1886068	18671
ACB	HG02549	OUT	1881661	18682
ACB	HG02554	OUT	1887164	18595
ACB	HG02555	OUT	1886695	18723
ACB	HG02557	OUT	1884006	18690
ACB	HG02558	OUT	1882830	18583
ACB	HG02577	OUT	1899671	18749
ACB	HG02580	OUT	1883364	18478
ASW	NA19625	OUT	1880156	18288
ASW	NA19700	OUT	1880966	18275
ASW	NA19701	OUT	1878459	18401
ASW	NA19703	OUT	1884126	18435
ASW	NA19704	OUT	1877069	18404
ASW	NA19707	OUT	1888539	18420
ASW	NA19711	OUT	1872863	18502
ASW	NA19712	OUT	1885715	18319
ASW	NA19713	OUT	1888653	18513
ASW	NA19818	OUT	1906872	18645
ASW	NA19819	OUT	1896113	18547
ASW	NA19834	OUT	1883813	18416
ASW	NA19835	OUT	1880813	18413
ASW	NA19900	OUT	1883223	18441
ASW	NA19904	OUT	1886079	18591
ASW	NA19908	OUT	1882202	18611
ASW	NA19909	OUT	1886891	18609
ASW	NA19913	OUT	1885906	18576
ASW	NA19914	OUT	1903783	18634
ASW	NA19916	OUT	1870300	18470
ASW	NA19917	OUT	1873936	18570
ASW	NA19920	OUT	1875470	18510
ASW	NA19921	OUT	1905145	18610
ASW	NA19922	OUT	1895835	18437
ASW	NA19923	OUT	1919315	18702
ASW	NA19982	OUT	1876285	18505
ASW	NA19984	OUT	1875120	18282
ASW	NA20126	OUT	1889040	18258
ASW	NA20127	OUT	1878855	18453
ASW	NA20274	OUT	1961428	19237
ASW	NA20276	OUT	1879077	18392
ASW	NA20278	OUT	1879786	18062
ASW	NA20281	OUT	1883239	18216
ASW	NA20282	OUT	1891773	18636
ASW	NA20287	OUT	1888749	18538
ASW	NA20289	OUT	1889400	18622
ASW	NA20291	OUT	1866901	18553
ASW	NA20294	OUT	1877060	18273
ASW	NA20296	OUT	1879767	18312
ASW	NA20298	OUT	1874040	18546
ASW	NA20299	OUT	1910842	18452
ASW	NA20317	OUT	1903396	18482
ASW	NA20318	OUT	1885311	18387
ASW	NA20320	OUT	1871369	18541
ASW	NA20321	OUT	1897730	18686
ASW	NA20332	OUT	1883811	18385
ASW	NA20334	OUT	1906607	18642
ASW	NA20339	OUT	1892722	18790
ASW	NA20340	OUT	1878655	18380
ASW	NA20342	OUT	1903625	18368
ASW	NA20346	OUT	1880049	18654
ASW	NA20348	OUT	1880352	18451
ASW	NA20351	OUT	1888766	18398
ASW	NA20355	OUT	1879439	18285
ASW	NA20356	OUT	1874637	18420
ASW	NA20357	OUT	1869951	18410
ASW	NA20359	OUT	1911215	18751
ASW	NA20362	OUT	1892284	18579
ASW	NA20412	OUT	1884456	18475
BEB	HG03006	OUT	2139822	21644
BEB	HG03009	OUT	2151126	21614
BEB	HG03012	OUT	2144106	21670
BEB	HG03585	OUT	2153660	21758
BEB	HG03589	OUT	2153239	21712
BEB	HG03593	OUT	2156054	21786
BEB	HG03594	OUT	2154610	21841
BEB	HG03595	OUT	2146907	21568
BEB	HG03598	OUT	2147124	21711
BEB	HG03600	OUT	2158806	21841
BEB	HG03603	OUT	2147974	21817
BEB	HG03604	OUT	2152513	21687
BEB	HG03607	OUT	2150390	21850
BEB	HG03611	OUT	2145749	21742
BEB	HG03616	OUT	2150081	21863
BEB	HG03793	OUT	2156137	21789
BEB	HG03796	OUT	2138127	21683
BEB	HG03800	OUT	2142331	21752
BEB	HG03805	OUT	2148986	21629
BEB	HG03809	OUT	2155648	21775
BEB	HG03812	OUT	2146877	21553
BEB	HG03815	OUT	2153698	21698
BEB	HG03821	OUT	2155072	21854
BEB	HG03823	OUT	2153776	21772
BEB	HG03824	OUT	2154800	21803
BEB	HG03826	OUT	2150348	21803
BEB	HG03832	OUT	2144928	21795
BEB	HG03833	OUT	2150965	21617
BEB	HG03902	OUT	2146310	21567
BEB	HG03905	OUT	2146385	21774
BEB	HG03908	OUT	2144083	21628
BEB	HG03911	OUT	2159378	21862
BEB	HG03913	OUT	2153712	21570
BEB	HG03914	OUT	2148244	21646
BEB	HG03916	OUT	2155592	21808
BEB	HG03917	OUT	2143000	21635
BEB	HG03919	OUT	2145267	21626
BEB	HG03920	OUT	2153055	21787
BEB	HG03922	OUT	2149965	21583
BEB	HG03925	OUT	2147995	21615
BEB	HG03928	OUT	2145781	21663
BEB	HG03931	OUT	2149970	21591
BEB	HG03934	OUT	2144524	21744
BEB	HG04131	OUT	2148803	21615
BEB	HG04134	OUT	2148073	21609
BEB	HG04141	OUT	2153527	21826
BEB	HG04144	OUT	2154502	21970
BEB	HG04146	OUT	2154862	21992
BEB	HG04153	OUT	2146025	21699
BEB	HG04155	OUT	2151018	21731
BEB	HG04156	OUT	2152540	21872
BEB	HG04158	OUT	2152550	21847
BEB	HG04159	OUT	2150274	21645
BEB	HG04161	OUT	2155785	21680
BEB	HG04162	OUT	2143964	21605
BEB	HG04164	OUT	2138720	21578
BEB	HG04171	OUT	2136765	21472
BEB	HG04173	OUT	2145958	21667
BEB	HG04176	OUT	2148687	21703
BEB	HG04182	OUT	2157222	21829
BEB	HG04183	OUT	2158845	21873
BEB	HG04185	OUT	2159972	22031
BEB	HG04186	OUT	2159796	21821
BEB	HG04188	OUT	2157367	21785
BEB	HG04189	OUT	2146105	21733
BEB	HG04194	OUT	2144408	21754
BEB	HG04195	OUT	2146271	21629
CDX	HG00759	OUT	2244064	23235
CDX	HG00766	OUT	2240642	23264
CDX	HG00844	OUT	2233499	22982
CDX	HG00867	OUT	2236167	23055
CDX	HG00879	OUT	2245350	23179
CDX	HG00881	OUT	2239479	23188
CDX	HG00956	OUT	2239565	23131
CDX	HG00978	OUT	2238174	23058
CDX	HG00982	OUT	2241363	23179
CDX	HG01028	OUT	2239449	23075
CDX	HG01029	OUT	2239054	23216
CDX	HG01795	OUT	2237161	23050
CDX	HG01796	OUT	2242728	23300
CDX	HG01798	OUT	2239342	22948
CDX	HG01799	OUT	2254004	23481
CDX	HG01802	OUT	2233273	23025
CDX	HG01806	OUT	2244389	23389
CDX	HG01807	OUT	2239471	23144
CDX	HG01808	OUT	2240635	23181
CDX	HG01815	OUT	2230568	23227
CDX	HG02151	OUT	2238400	23150
CDX	HG02155	OUT	2243699	23152
CDX	HG02165	OUT	2239045	23190
CDX	HG02179	OUT	2235889	23164
CDX	HG02180	OUT	2242457	23186
CDX	HG02181	OUT	2231997	23052
CDX	HG02182	OUT	2244261	23112
CDX	HG02186	OUT	2241417	23143
CDX	HG02187	OUT	2232059	23262
CDX	HG02190	OUT	2231439	23122
CDX	HG02250	OUT	2244960	23228
CDX	HG02351	OUT	2233680	23045
CDX	HG02353	OUT	2233651	23100
CDX	HG02355	OUT	2242152	23282
CDX	HG02356	OUT	2244729	23156
CDX	HG02360	OUT	2240301	23316
CDX	HG02364	OUT	2240369	23303
CDX	HG02367	OUT	2246219	23289
CDX	HG02371	OUT	2244359	23116
CDX	HG02373	OUT	2237745	23269
CDX	HG02374	OUT	2235091	22932
CDX	HG02375	OUT	2249441	23407
CDX	HG02382	OUT	2236313	23327
CDX	HG02384	OUT	2242610	23221
CDX	HG02385	OUT	2246257	23238
CDX	HG02386	OUT	2233832	23203
CDX	HG02389	OUT	2246656	23270
CDX	HG02390	OUT	2243906	23163
CDX	HG02395	OUT	2232630	23075
CDX	HG02396	OUT	2248963	23386
CDX	HG02398	OUT	2245437	23218
CDX	HG02399	OUT	2239685	23288
CDX	HG02401	OUT	2238154	23251
CDX	HG02402	OUT	2243252	23171
CDX	HG02407	OUT	2228793	22971
CDX	HG02409	OUT	2243922	23465
CDX	HG02410	OUT	2240584	23233
CEU	NA06984	OUT	2190020	22136
CEU	NA06985	OUT	2181554	22058
CEU	NA06986	OUT	2192843	22038
CEU	NA06989	OUT	2189246	22166
CEU	NA06994	OUT	2185104	22066
CEU	NA07000	OUT	2182740	22228
CEU	NA07037	OUT	2183758	21917
CEU	NA07048	OUT	2182194	21987
CEU	NA07051	OUT	2198665	22170
CEU	NA07056	OUT	2184902	22070
CEU	NA07347	OUT	2185666	22117
CEU	NA07357	OUT	2191644	22318
CEU	NA10847	OUT	2194194	22247
CEU	NA10851	OUT	2194452	22074
CEU	NA11829	OUT	2185394	22044
CEU	NA11830	OUT	2187792	22378
CEU	NA11831	OUT	2187384	22134
CEU	NA11832	OUT	2185718	22011
CEU	NA11840	OUT	2191053	22069
CEU	NA11843	OUT	2181762	22088
CEU	NA11881	OUT	2190039	22406
CEU	NA11892	OUT	2183706	21929
CEU	NA11893	OUT	2189225	22082
CEU	NA11894	OUT	2181552	22260
CEU	NA11918	OUT	2185297	22316
CEU	NA11919	OUT	2177724	22016
CEU	NA11920	OUT	2185271	22094
CEU	NA11930	OUT	2172931	22065
CEU	NA11931	OUT	2180956	21822
CEU	NA11932	OUT	2179786	22006
CEU	NA11933	OUT	2180595	21949
CEU	NA11992	OUT	2181620	22274
CEU	NA11994	OUT	2183386	22030
CEU	NA11995	OUT	2188678	22045
CEU	NA12003	OUT	2185235	22234
CEU	NA12004	OUT	2174367	21955
CEU	NA12005	OUT	2192385	22256
CEU	NA12006	OUT	2180821	22031
CEU	NA12043	OUT	2194941	22198
CEU	NA12044	OUT	2187450	21977
CEU	NA12045	OUT	2180728	21992
CEU	NA12046	OUT	2182466	21871
CEU	NA12058	OUT	2189447	22078
CEU	NA12144	OUT	2181974	22145
CEU	NA12154	OUT	2183692	22045
CEU	NA12155	OUT	2190245	22162
CEU	NA12156	OUT	2182702	21965
CEU	NA12234	OUT	2188231	22028
CEU	NA12249	OUT	2197736	22264
CEU	NA12272	OUT	2193166	22144
CEU	NA12273	OUT	2176826	21998
CEU	NA12275	OUT	2179543	22143
CEU	NA12282	OUT	2181356	22113
CEU	NA12283	OUT	2179498	22054
CEU	NA12286	OUT	2179913	22076
CEU	NA12287	OUT	2184600	21916
CEU	NA12340	OUT	2187168	22260
CEU	NA12341	OUT	2181587	22263
CEU	NA12347	OUT	2182332	21980
CEU	NA12348	OUT	2186523	22204
CEU	NA12383	OUT	2183259	22342
CEU	NA12399	OUT	2190202	22183
CEU	NA12400	OUT	2185545	22098
CEU	NA12413	OUT	2193537	22228
CEU	NA12414	OUT	2197750	22322
CEU	NA12489	OUT	2191555	22213
CEU	NA12546	OUT	2182353	22116
CEU	NA12716	OUT	2192873	22397
CEU	NA12717	OUT	2192951	22154
CEU	NA12718	OUT	2187342	21979
CEU	NA12748	OUT	2179695	21984
CEU	NA12749	OUT	2185966	22069
CEU	NA12750	OUT	2182661	21945
CEU	NA12751	OUT	2186942	22261
CEU	NA12760	OUT	2188586	22150
CEU	NA12761	OUT	2186567	22308
CEU	NA12762	OUT	2187717	22183
CEU	NA12763	OUT	2182919	22121
CEU	NA12775	OUT	2188747	22172
CEU	NA12776	OUT	2174529	21878
CEU	NA12777	OUT	2205371	22323
CEU	NA12778	OUT	2196093	21969
CEU	NA12812	OUT	2188105	22080
CEU	NA12813	OUT	2186859	22023
CEU	NA12814	OUT	2189745	22015
CEU	NA12815	OUT	2184800	22117
CEU	NA12827	OUT	2185925	22095
CEU	NA12828	OUT	2183106	21988
CEU	NA12829	OUT	2183976	22118
CEU	NA12830	OUT	2173645	22028
CEU	NA12842	OUT	2186043	22234
CEU	NA12843	OUT	2181859	22008
CEU	NA12872	OUT	2181800	22002
CEU	NA12873	OUT	2182766	22009
CEU	NA12874	OUT	2217000	22663
CEU	NA12878	OUT	2190314	21996
CEU	NA12889	OUT	2177595	21845
CEU	NA12890	OUT	2181503	21955
CHB	NA18525	OUT	2246029	23295
CHB	NA18526	OUT	2239069	23194
CHB	NA18528	OUT	2238026	23125
CHB	NA18530	OUT	2237022	23131
CHB	NA18531	OUT	2241754	23177
CHB	NA18532	OUT	2243812	23064
CHB	NA18533	OUT	2240951	23358
CHB	NA18534	OUT	2243894	23215
CHB	NA18535	OUT	2238672	23250
CHB	NA18537	OUT	2234333	23280
CHB	NA18538	OUT	2236649	23101
CHB	NA18539	OUT	2248176	23367
CHB	NA18541	OUT	2241268	23100
CHB	NA18542	OUT	2232484	23112
CHB	NA18543	OUT	2236881	23124
CHB	NA18544	OUT	2239544	23215
CHB	NA18545	OUT	2247619	23259
CHB	NA18546	OUT	2233289	23179
CHB	NA18547	OUT	2241781	23210
CHB	NA18548	OUT	2234734	23105
CHB	NA18549	OUT	2234981	23257
CHB	NA18550	OUT	2229397	23274
CHB	NA18552	OUT	2238980	23129
CHB	NA18553	OUT	2225596	23362
CHB	NA18555	OUT	2243910	23056
CHB	NA18558	OUT	2242692	23210
CHB	NA18559	OUT	2241985	23202
CHB	NA18560	OUT	2236719	23134
CHB	NA18561	OUT	2234826	23327
CHB	NA18562	OUT	2235072	23056
CHB	NA18563	OUT	2230897	23151
CHB	NA18564	OUT	2226635	23087
CHB	NA18565	OUT	2240928	23201
CHB	NA18566	OUT	2243377	23146
CHB	NA18567	OUT	2246879	23349
CHB	NA18570	OUT	2235918	22983
CHB	NA18571	OUT	2241254	23136
CHB	NA18572	OUT	2246172	23275
CHB	NA18573	OUT	2227823	22895
CHB	NA18574	OUT	2249009	23226
CHB	NA18577	OUT	2242311	23351
CHB	NA18579	OUT	2232117	23022
CHB	NA18582	OUT	2241242	23272
CHB	NA18591	OUT	2251676	23314
CHB	NA18592	OUT	2250420	23332
CHB	NA18593	OUT	2244680	23339
CHB	NA18595	OUT	2250675	23312
CHB	NA18596	OUT	2250114	23220
CHB	NA18597	OUT	2236213	23173
CHB	NA18599	OUT	2234033	23008
CHB	NA18602	OUT	2239501	23274
CHB	NA18603	OUT	2238725	23039
CHB	NA18605	OUT	2240210	23369
CHB	NA18608	OUT	2245609	23073
CHB	NA18609	OUT	2244436	23130
CHB	NA18610	OUT	2240144	23228
CHB	NA18611	OUT	2236006	23265
CHB	NA18612	OUT	2233383	23058
CHB	NA18613	OUT	2248460	23161
CHB	NA18614	OUT	2241997	23311
CHB	NA18615	OUT	2244405	23266
CHB	NA18616	OUT	2244969	23317
CHB	NA18617	OUT	2245004	23350
CHB	NA18618	OUT	2239768	23177
CHB	NA18619	OUT	2241100	23224
CHB	NA18620	OUT	2244563	23258
CHB	NA18621	OUT	2241055	23253
CHB	NA18622	OUT	2240494	23276
CHB	NA18623	OUT	2235848	23251
CHB	NA18624	OUT	2241471	23319
CHB	NA18625	OUT	2247663	23269
CHB	NA18626	OUT	2233356	23223
CHB	NA18628	OUT	2237245	23183
CHB	NA18629	OUT	2238604	23442
CHB	NA18630	OUT	2247780	23399
CHB	NA18631	OUT	2245903	23322
CHB	NA18632	OUT	2242401	23280
CHB	NA18633	OUT	2239404	23195
CHB	NA18634	OUT	2247244	23236
CHB	NA18635	OUT	2237911	23289
CHB	NA18636	OUT	2229358	23062
CHB	NA18637	OUT	2233645	23186
CHB	NA18638	OUT	2236038	22919
CHB	NA18639	OUT	2244913	23326
CHB	NA18640	OUT	2242514	23306
CHB	NA18641	OUT	2246485	23314
CHB	NA18642	OUT	2228735	23090
CHB	NA18643	OUT	2243770	23214
CHB	NA18644	OUT	2241546	23225
CHB	NA18645	OUT	2248762	23346
CHB	NA18646	OUT	2238904	23135
CHB	NA18647	OUT	2233042	23182
CHB	NA18648	OUT	2234132	23127
CHB	NA18740	OUT	2236001	23192
CHB	NA18745	OUT	2238719	23277
CHB	NA18747	OUT	2240725	23065
CHB	NA18748	OUT	2238480	23292
CHB	NA18749	OUT	2246193	23370
CHB	NA18757	OUT	2238432	23237
CHS	HG00403	OUT	2234000	23104
CHS	HG00404	OUT	2243190	23369
CHS	HG00406	OUT	2242306	23351
CHS	HG00407	OUT	2234053	23141
CHS	HG00409	OUT	2247494	23459
CHS	HG00410	OUT	2234269	23145
CHS	HG00419	OUT	2237484	23179
CHS	HG00421	OUT	2257107	23358
CHS	HG00422	OUT	2246409	23169
CHS	HG00428	OUT	2247975	23172
CHS	HG00436	OUT	2241950	23148
CHS	HG00437	OUT	2238909	23124
CHS	HG00442	OUT	2249695	23409
CHS	HG00443	OUT	2235181	23046
CHS	HG00445	OUT	2233925	23120
CHS	HG00446	OUT	2243710	23186
CHS	HG00448	OUT	2245772	23226
CHS	HG00449	OUT	2244624	23401
CHS	HG00451	OUT	2248691	23236
CHS	HG00452	OUT	2240350	23253
CHS	HG00457	OUT	2238227	23238
CHS	HG00458	OUT	2243733	23109
CHS	HG00463	OUT	2249184	23345
CHS	HG00464	OUT	2244530	23331
CHS	HG00472	OUT	2242088	23204
CHS	HG00475	OUT	2242106	23154
CHS	HG00476	OUT	2251603	23355
CHS	HG00478	OUT	2246144	23138
CHS	HG00479	OUT	2239629	23230
CHS	HG00500	OUT	2244575	23472
CHS	HG00513	OUT	2250170	23429
CHS	HG00524	OUT	2232340	23017
CHS	HG00530	OUT	2245712	23235
CHS	HG00531	OUT	2245044	23093
CHS	HG00533	OUT	2248211	23375
CHS	HG00534	OUT	2237856	23180
CHS	HG00536	OUT	2244472	23229
CHS	HG00537	OUT	2245853	23202
CHS	HG00542	OUT	2249310	23070
CHS	HG00543	OUT	2237851	23276
CHS	HG00556	OUT	2246517	23292
CHS	HG00557	OUT	2244054	23488
CHS	HG00559	OUT	2248806	23351
CHS	HG00560	OUT	2240462	23214
CHS	HG00565	OUT	2238729	23086
CHS	HG00566	OUT	2253339	23361
CHS	HG00580	OUT	2244626	23241
CHS	HG00581	OUT	2247188	23524
CHS	HG00583	OUT	2242302	23065
CHS	HG00584	OUT	2237355	23118
CHS	HG00589	OUT	2252637	23439
CHS	HG00590	OUT	2236881	23180
CHS	HG00592	OUT	2240344	23224
CHS	HG00593	OUT	2243898	23250
CHS	HG00595	OUT	2246139	23267
CHS	HG00596	OUT	2250533	23246
CHS	HG00598	OUT	2244171	23227
CHS	HG00599	OUT	2242408	23144
CHS	HG00607	OUT	2248037	23362
CHS	HG00608	OUT	2246508	23531
CHS	HG00610	OUT	2246046	23115
CHS	HG00611	OUT	2247394	23224
CHS	HG00613	OUT	2237653	23344
CHS	HG00614	OUT	2238850	23323
CHS	HG00619	OUT	2255631	23290
CHS	HG00620	OUT	2249113	23294
CHS	HG00622	OUT	2240499	23293
CHS	HG00623	OUT	2249170	23315
CHS	HG00625	OUT	2243940	23249
CHS	HG00626	OUT	2245779	23269
CHS	HG00628	OUT	2239953	23174
CHS	HG00629	OUT	2250649	23365
CHS	HG00631	OUT	2239941	23172
CHS	HG00632	OUT	2248779	23249
CHS	HG00634	OUT	2247701	23388
CHS	HG00650	OUT	2241470	23260
CHS	HG00651	OUT	2243705	23297
CHS	HG00653	OUT	2241485	23153
CHS	HG00654	OUT	2240334	23212
CHS	HG00656	OUT	2241115	23149
CHS	HG00657	OUT	2244111	23218
CHS	HG00662	OUT	2246953	23303
CHS	HG00663	OUT	2242704	23185
CHS	HG00671	OUT	2236194	23012
CHS	HG00672	OUT	2250545	23236
CHS	HG00674	OUT	2240971	23220
CHS	HG00675	OUT	2234243	23264
CHS	HG00683	OUT	2244254	23216
CHS	HG00684	OUT	2242510	23540
CHS	HG00689	OUT	2242054	23329
CHS	HG00690	OUT	2247875	23292
CHS	HG00692	OUT	2241987	23231
CHS	HG00693	OUT	2240996	23198
CHS	HG00698	OUT	2242429	23365
CHS	HG00699	OUT	2244005	23150
CHS	HG00701	OUT	2233639	23266
CHS	HG00704	OUT	2250212	23240
CHS	HG00705	OUT	2245130	23128
CHS	HG00707	OUT	2251820	23337
CHS	HG00708	OUT	2242753	23150
CHS	HG00717	OUT	2247545	23364
CHS	HG00728	OUT	2238029	23126
CHS	HG00729	OUT	2242688	23285
CLM	HG01113	OUT	2160158	21851
CLM	HG01121	OUT	2143629	21498
CLM	HG01122	OUT	2129541	21198
CLM	HG01124	OUT	2087219	20750
CLM	HG01125	OUT	2108477	21004
CLM	HG01130	OUT	2128806	21407
CLM	HG01134	OUT	2105301	20940
CLM	HG01139	OUT	2087116	20931
CLM	HG01149	OUT	2122965	21353
CLM	HG01253	OUT	2130687	21332
CLM	HG01254	OUT	2073854	20630
CLM	HG01256	OUT	2156209	21758
CLM	HG01260	OUT	2096555	21040
CLM	HG01271	OUT	2119288	21158
CLM	HG01272	OUT	2071159	20536
CLM	HG01281	OUT	2142885	21582
CLM	HG01284	OUT	2127951	21270
CLM	HG01353	OUT	2146122	21421
CLM	HG01356	OUT	2132048	21419
CLM	HG01362	OUT	2091764	20869
CLM	HG01365	OUT	2088298	20734
CLM	HG01366	OUT	2118886	21217
CLM	HG01375	OUT	2098703	20815
CLM	HG01390	OUT	2027987	19962
CLM	HG01431	OUT	2105008	20938
CLM	HG01435	OUT	2156456	21900
CLM	HG01440	OUT	2071767	20731
CLM	HG01441	OUT	2162624	21846
CLM	HG01444	OUT	2122005	21346
CLM	HG01447	OUT	2126335	21270
CLM	HG01455	OUT	2162302	21854
CLM	HG01456	OUT	2132366	21496
CLM	HG01459	OUT	2139531	21299
CLM	HG01461	OUT	2081404	20676
CLM	HG01464	OUT	2071037	20636
CLM	HG01479	OUT	2154107	21726
CLM	HG01485	OUT	1992869	19379
CLM	HG01486	OUT	2157321	21814
CLM	HG01489	OUT	2161198	21937
CLM	HG01492	OUT	2153176	21739
CLM	HG01495	OUT	2103130	21046
CLM	HG01550	OUT	2135207	21555
CLM	HG01551	OUT	1977549	19612
CLM	HG01556	OUT	2047521	20344
ESN	HG02922	OUT	1883267	18714
ESN	HG02941	OUT	1889165	18822
ESN	HG02943	OUT	1893834	18997
ESN	HG02944	OUT	1895545	18924
ESN	HG02946	OUT	1884350	18883
ESN	HG02947	OUT	1879576	18634
ESN	HG02952	OUT	1889502	18869
ESN	HG02953	OUT	1902839	19111
ESN	HG02968	OUT	1898957	19032
ESN	HG02970	OUT	1890441	18831
ESN	HG02971	OUT	1895121	18939
ESN	HG02973	OUT	1887674	18770
ESN	HG02974	OUT	1895085	18969
ESN	HG02976	OUT	1888355	18902
ESN	HG02981	OUT	1883832	18535
ESN	HG03100	OUT	1901084	18836
ESN	HG03108	OUT	1897011	18848
ESN	HG03109	OUT	1890967	18881
ESN	HG03111	OUT	1897303	18961
ESN	HG03112	OUT	1891979	18885
ESN	HG03117	OUT	1883797	18727
ESN	HG03118	OUT	1895052	18964
ESN	HG03120	OUT	1892108	19019
ESN	HG03121	OUT	1903653	18934
ESN	HG03123	OUT	1888620	18703
ESN	HG03124	OUT	1891699	19001
ESN	HG03126	OUT	1888892	18737
ESN	HG03127	OUT	1890569	18964
ESN	HG03132	OUT	1897421	18769
ESN	HG03133	OUT	1899615	18977
ESN	HG03135	OUT	1891405	18908
ESN	HG03136	OUT	1903665	18976
ESN	HG03139	OUT	1899474	18864
ESN	HG03157	OUT	1882289	18610
ESN	HG03159	OUT	1891643	18881
ESN	HG03160	OUT	1894872	19004
ESN	HG03162	OUT	1898348	19028
ESN	HG03168	OUT	1901282	19039
ESN	HG03172	OUT	1899464	19061
ESN	HG03175	OUT	1891487	19115
ESN	HG03189	OUT	1890496	18942
ESN	HG03193	OUT	1881075	18861
ESN	HG03195	OUT	1894920	18858
ESN	HG03196	OUT	1890570	18791
ESN	HG03198	OUT	1901939	18928
ESN	HG03199	OUT	1898961	18992
ESN	HG03202	OUT	1896491	18880
ESN	HG03265	OUT	1897040	19015
ESN	HG03267	OUT	1894347	18971
ESN	HG03268	OUT	1902871	19018
ESN	HG03270	OUT	1889575	18854
ESN	HG03279	OUT	1898766	19082
ESN	HG03280	OUT	1901799	19015
ESN	HG03291	OUT	1890538	18824
ESN	HG03294	OUT	1895566	18916
ESN	HG03297	OUT	1895197	18863
ESN	HG03303	OUT	1900266	18960
ESN	HG03304	OUT	1891908	18906
ESN	HG03342	OUT	1888440	18750
ESN	HG03343	OUT	1901543	18847
ESN	HG03351	OUT	1901248	18979
ESN	HG03354	OUT	1891649	18839
ESN	HG03363	OUT	1908769	19102
ESN	HG03366	OUT	1891316	18758
ESN	HG03369	OUT	1894809	18857
ESN	HG03372	OUT	1899215	18935
ESN	HG03499	OUT	1900412	19031
ESN	HG03514	OUT	1885974	18647
ESN	HG03517	OUT	1902275	18912
ESN	HG03518	OUT	1887988	18824
ESN	HG03520	OUT	1890827	19003
ESN	HG03521	OUT	1900460	19102
FIN	HG00171	OUT	2191297	22206
FIN	HG00173	OUT	2187877	21995
FIN	HG00174	OUT	2183022	22098
FIN	HG00177	OUT	2203525	22391
FIN	HG00178	OUT	2191120	22186
FIN	HG00179	OUT	2185128	21981
FIN	HG00180	OUT	2191157	22211
FIN	HG00181	OUT	2170015	22042
FIN	HG00182	OUT	2184636	22045
FIN	HG00186	OUT	2196623	22272
FIN	HG00188	OUT	2192711	22112
FIN	HG00189	OUT	2186083	22159
FIN	HG00190	OUT	2185683	22155
FIN	HG00266	OUT	2179755	22007
FIN	HG00268	OUT	2187515	21980
FIN	HG00273	OUT	2193621	22301
FIN	HG00276	OUT	2194039	22244
FIN	HG00278	OUT	2190567	22132
FIN	HG00281	OUT	2188855	22214
FIN	HG00282	OUT	2180564	22108
FIN	HG00284	OUT	2184098	22210
FIN	HG00285	OUT	2207339	22354
FIN	HG00288	OUT	2192492	22224
FIN	HG00304	OUT	2186185	22093
FIN	HG00306	OUT	2190229	22227
FIN	HG00308	OUT	2194777	22247
FIN	HG00309	OUT	2185932	22091
FIN	HG00310	OUT	2186054	22210
FIN	HG00311	OUT	2195015	22164
FIN	HG00313	OUT	2189843	22182
FIN	HG00315	OUT	2193218	22112
FIN	HG00318	OUT	2194648	22079
FIN	HG00319	OUT	2186718	22088
FIN	HG00321	OUT	2194432	22098
FIN	HG00325	OUT	2204547	22506
FIN	HG00326	OUT	2188893	22151
FIN	HG00329	OUT	2185924	22052
FIN	HG00330	OUT	2183276	22112
FIN	HG00332	OUT	2182985	22225
FIN	HG00335	OUT	2183573	22269
FIN	HG00336	OUT	2180765	22061
FIN	HG00337	OUT	2186688	22155
FIN	HG00338	OUT	2190198	21987
FIN	HG00343	OUT	2182704	22048
FIN	HG00344	OUT	2186881	22097
FIN	HG00345	OUT	2187451	22083
FIN	HG00349	OUT	2194518	22113
FIN	HG00350	OUT	2186348	21881
FIN	HG00353	OUT	2189629	22075
FIN	HG00355	OUT	2187370	22263
FIN	HG00356	OUT	2189983	22380
FIN	HG00357	OUT	2200060	22276
FIN	HG00360	OUT	2190178	22112
FIN	HG00361	OUT	2192168	22476
FIN	HG00366	OUT	2191533	22367
FIN	HG00367	OUT	2184500	22018
FIN	HG00368	OUT	2190418	22164
FIN	HG00369	OUT	2190570	22211
FIN	HG00371	OUT	2194458	22233
FIN	HG00372	OUT	2194363	22165
FIN	HG00378	OUT	2195252	22303
FIN	HG00379	OUT	2199270	22192
FIN	HG00380	OUT	2181624	22151
FIN	HG00381	OUT	2203451	22280
FIN	HG00384	OUT	2199817	22208
GBR	HG00097	OUT	2187323	22072
GBR	HG00099	OUT	2192135	22296
GBR	HG00101	OUT	2187769	22172
GBR	HG00102	OUT	2191185	22152
GBR	HG00105	OUT	2183795	22192
GBR	HG00106	OUT	2189373	22108
GBR	HG00107	OUT	2195115	22050
GBR	HG00108	OUT	2190209	22158
GBR	HG00109	OUT	2179340	21888
GBR	HG00113	OUT	2188749	22200
GBR	HG00115	OUT	2184035	22048
GBR	HG00116	OUT	2191292	22258
GBR	HG00118	OUT	2179123	22159
GBR	HG00119	OUT	2191780	22243
GBR	HG00120	OUT	2184352	22060
GBR	HG00122	OUT	2177711	21900
GBR	HG00123	OUT	2180703	22110
GBR	HG00126	OUT	2193208	22148
GBR	HG00128	OUT	2188527	22225
GBR	HG00129	OUT	2194129	22237
GBR	HG00130	OUT	2180985	22025
GBR	HG00131	OUT	2192479	22235
GBR	HG00132	OUT	2196022	22253
GBR	HG00133	OUT	2182700	22108
GBR	HG00136	OUT	2186842	22022
GBR	HG00137	OUT	2189016	22040
GBR	HG00138	OUT	2184518	22130
GBR	HG00139	OUT	2189385	21987
GBR	HG00140	OUT	2190735	22094
GBR	HG00141	OUT	2185413	22174
GBR	HG00142	OUT	2177484	21963
GBR	HG00143	OUT	2178577	21956
GBR	HG00145	OUT	2186577	22229
GBR	HG00146	OUT	2183647	22048
GBR	HG00148	OUT	2182038	21989
GBR	HG00149	OUT	2184137	22128
GBR	HG00150	OUT	2186845	22081
GBR	HG00151	OUT	2197063	22312
GBR	HG00154	OUT	2194458	22261
GBR	HG00155	OUT	2186286	22068
GBR	HG00157	OUT	2180597	21930
GBR	HG00158	OUT	2173070	21985
GBR	HG00159	OUT	2186252	22017
GBR	HG00160	OUT	2193262	21989
GBR	HG00231	OUT	2186445	21871
GBR	HG00232	OUT	2189684	22226
GBR	HG00233	OUT	2183020	21930
GBR	HG00234	OUT	2183809	22265
GBR	HG00235	OUT	2192754	22255
GBR	HG00237	OUT	2185534	21984
GBR	HG00239	OUT	2193822	22196
GBR	HG00240	OUT	2184656	21986
GBR	HG00242	OUT	2181604	21974
GBR	HG00243	OUT	2182095	22202
GBR	HG00244	OUT	2186890	22116
GBR	HG00246	OUT	2179564	21877
GBR	HG00250	OUT	2188155	22295
GBR	HG00251	OUT	2180748	22004
GBR	HG00252	OUT	2199407	22247
GBR	HG00253	OUT	2180758	22068
GBR	HG00254	OUT	2182857	21930
GBR	HG00255	OUT	2193105	22221
GBR	HG00256	OUT	2192818	22235
GBR	HG00259	OUT	2176488	21983
GBR	HG00260	OUT	2197768	22371
GBR	HG00261	OUT	2192585	22164
GBR	HG00262	OUT	2184269	22154
GBR	HG00263	OUT	2190834	22234
GBR	HG00264	OUT	2187267	21968
GBR	HG00265	OUT	2196391	22211
GBR	HG01334	OUT	2184859	22099
GBR	HG01789	OUT	2187547	21930
GBR	HG01790	OUT	2194337	22129
GBR	HG01791	OUT	2186107	22119
GBR	HG02215	OUT	2198776	22218
GIH	NA20845	OUT	2143379	21519
GIH	NA20846	OUT	2168842	21918
GIH	NA20847	OUT	2160299	21809
GIH	NA20849	OUT	2165392	22034
GIH	NA20851	OUT	2157604	21978
GIH	NA20852	OUT	2166187	22095
GIH	NA20853	OUT	2161665	21900
GIH	NA20854	OUT	2145197	21757
GIH	NA20856	OUT	2153329	21670
GIH	NA20858	OUT	2150521	21541
GIH	NA20859	OUT	2170477	22000
GIH	NA20861	OUT	2175296	22015
GIH	NA20862	OUT	2155227	21783
GIH	NA20864	OUT	2157203	21906
GIH	NA20866	OUT	2160310	21969
GIH	NA20868	OUT	2160091	21825
GIH	NA20869	OUT	2164311	22052
GIH	NA20870	OUT	2158052	21810
GIH	NA20874	OUT	2148955	21674
GIH	NA20875	OUT	2170376	21940
GIH	NA20876	OUT	2155387	21880
GIH	NA20878	OUT	2169435	21818
GIH	NA20882	OUT	2153483	21710
GIH	NA20888	OUT	2174957	22146
GIH	NA20891	OUT	2166082	21857
GIH	NA20896	OUT	2161553	21720
GIH	NA20900	OUT	2158580	21716
GIH	NA20901	OUT	2152435	21659
GIH	NA20902	OUT	2161307	22015
GIH	NA20904	OUT	2145723	21657
GIH	NA20905	OUT	2155299	21928
GIH	NA20906	OUT	2155820	21905
GIH	NA20908	OUT	2154071	22002
GIH	NA21086	OUT	2154480	21865
GIH	NA21088	OUT	2163663	21966
GIH	NA21090	OUT	2151754	21836
GIH	NA21091	OUT	2167385	21975
GIH	NA21092	OUT	2157403	21770
GIH	NA21100	OUT	2166739	22041
GIH	NA21101	OUT	2155888	21855
GIH	NA21103	OUT	2161565	21981
GIH	NA21104	OUT	2168671	22030
GIH	NA21105	OUT	2151936	21866
GIH	NA21110	OUT	2164888	21800
GIH	NA21111	OUT	2159076	21967
GIH	NA21112	OUT	2161457	21944
GIH	NA21115	OUT	2162618	21794
GIH	NA21116	OUT	2155759	21770
GIH	NA21118	OUT	2160882	22014
GIH	NA21119	OUT	2167384	21938
GIH	NA21120	OUT	2153691	21567
GIH	NA21122	OUT	2167555	21775
GIH	NA21123	OUT	2160767	21905
GIH	NA21124	OUT	2163442	21880
GIH	NA21125	OUT	2161958	21882
GIH	NA21126	OUT	2164460	22012
GIH	NA21127	OUT	2148671	21772
GIH	NA21128	OUT	2160464	21741
GIH	NA21130	OUT	2171747	21991
GIH	NA21133	OUT	2155952	21873
GIH	NA21137	OUT	2161686	21926
GIH	NA21143	OUT	2161629	21943
GWD	HG02461	OUT	1901479	19133
GWD	HG02464	OUT	1897866	19048
GWD	HG02465	OUT	1895207	18928
GWD	HG02561	OUT	1896192	18957
GWD	HG02562	OUT	1892441	18925
GWD	HG02568	OUT	1909979	18922
GWD	HG02570	OUT	1893118	18738
GWD	HG02571	OUT	1891259	18933
GWD	HG02574	OUT	1894506	18889
GWD	HG02585	OUT	1898481	18934
GWD	HG02588	OUT	1894750	18828
GWD	HG02589	OUT	1897266	18986
GWD	HG02594	OUT	1889407	18793
GWD	HG02595	OUT	1904454	19085
GWD	HG02610	OUT	1900146	18926
GWD	HG02613	OUT	1904301	18931
GWD	HG02614	OUT	1897938	18907
GWD	HG02620	OUT	1893020	18798
GWD	HG02621	OUT	1892999	18747
GWD	HG02624	OUT	1897975	19082
GWD	HG02628	OUT	1890308	18758
GWD	HG02629	OUT	1884627	18711
GWD	HG02634	OUT	1907583	19172
GWD	HG02635	OUT	1899490	18991
GWD	HG02643	OUT	1899284	18873
GWD	HG02645	OUT	1899803	18868
GWD	HG02646	OUT	1897166	18795
GWD	HG02666	OUT	1897009	18868
GWD	HG02675	OUT	1900213	18892
GWD	HG02676	OUT	1898835	18729
GWD	HG02679	OUT	1891421	18844
GWD	HG02702	OUT	1900816	18923
GWD	HG02715	OUT	1893329	18954
GWD	HG02716	OUT	1890777	18907
GWD	HG02721	OUT	1897933	18819
GWD	HG02722	OUT	1892265	18774
GWD	HG02756	OUT	1897647	18976
GWD	HG02768	OUT	1894527	18900
GWD	HG02771	OUT	1891578	18892
GWD	HG02772	OUT	1897232	18881
GWD	HG02798	OUT	1894266	18904
GWD	HG02799	OUT	1895164	18874
GWD	HG02804	OUT	1886840	18778
GWD	HG02807	OUT	1892122	18925
GWD	HG02811	OUT	1889551	18883
GWD	HG02813	OUT	1900828	18869
GWD	HG02814	OUT	1888220	18749
GWD	HG02817	OUT	1900366	19103
GWD	HG02819	OUT	1900691	18934
GWD	HG02820	OUT	1891824	18851
GWD	HG02836	OUT	1898319	18865
GWD	HG02839	OUT	1904798	18917
GWD	HG02840	OUT	1901329	18908
GWD	HG02851	OUT	1880873	18906
GWD	HG02852	OUT	1914109	19116
GWD	HG02854	OUT	1890933	18810
GWD	HG02855	OUT	1898367	19017
GWD	HG02860	OUT	1899487	18834
GWD	HG02861	OUT	1895292	18898
GWD	HG02870	OUT	1906710	19083
GWD	HG02878	OUT	1891682	18979
GWD	HG02882	OUT	1898079	19128
GWD	HG02884	OUT	1900059	19174
GWD	HG02885	OUT	1892553	19020
GWD	HG02887	OUT	1907066	18785
GWD	HG02888	OUT	1891457	18858
GWD	HG02890	OUT	1893271	18836
GWD	HG02891	OUT	1895117	18814
GWD	HG02982	OUT	1893232	18771
GWD	HG02983	OUT	1909511	19036
GWD	HG03025	OUT	1890726	18678
GWD	HG03028	OUT	1887934	18701
GWD	HG03039	OUT	1895686	18944
GWD	HG03040	OUT	1889651	18709
GWD	HG03045	OUT	1907313	19180
GWD	HG03046	OUT	1898246	18827
GWD	HG03048	OUT	1895808	18926
GWD	HG03049	OUT	1901693	19025
GWD	HG03240	OUT	1903372	19010
GWD	HG03241	OUT	1885810	18778
GWD	HG03246	OUT	1897185	18838
GWD	HG03247	OUT	1894142	18784
GWD	HG03258	OUT	1900591	19034
GWD	HG03538	OUT	1902612	19054
GWD	HG03539	OUT	1901269	18871
IBS	HG01500	OUT	2162529	21707
IBS	HG01501	OUT	2166732	21877
IBS	HG01503	OUT	2181504	22064
IBS	HG01507	OUT	2178137	21800
IBS	HG01509	OUT	2164986	21776
IBS	HG01510	OUT	2163485	21757
IBS	HG01512	OUT	2186471	22326
IBS	HG01513	OUT	2181461	21911
IBS	HG01515	OUT	2196196	22188
IBS	HG01516	OUT	2197464	22169
IBS	HG01518	OUT	2195600	22138
IBS	HG01519	OUT	2188195	22146
IBS	HG01521	OUT	2201660	22178
IBS	HG01522	OUT	2202485	22360
IBS	HG01524	OUT	2174088	21770
IBS	HG01525	OUT	2157115	21870
IBS	HG01527	OUT	2161012	21769
IBS	HG01530	OUT	2173607	21927
IBS	HG01537	OUT	2176962	21767
IBS	HG01605	OUT	2181600	21958
IBS	HG01606	OUT	2183567	22216
IBS	HG01607	OUT	2184101	22049
IBS	HG01608	OUT	2175645	22123
IBS	HG01612	OUT	2171069	22164
IBS	HG01613	OUT	2182246	21958
IBS	HG01617	OUT	2177411	22007
IBS	HG01618	OUT	2175585	22015
IBS	HG01619	OUT	2171140	21826
IBS	HG01620	OUT	2170721	21783
IBS	HG01623	OUT	2164256	21897
IBS	HG01624	OUT	2168886	21768
IBS	HG01625	OUT	2170369	21857
IBS	HG01626	OUT	2166402	21888
IBS	HG01630	OUT	2152483	21771
IBS	HG01668	OUT	2165075	21785
IBS	HG01669	OUT	2159242	22001
IBS	HG01673	OUT	2184952	22353
IBS	HG01675	OUT	2186106	22030
IBS	HG01676	OUT	2184261	22119
IBS	HG01678	OUT	2181743	22059
IBS	HG01682	OUT	2179216	21974
IBS	HG01684	OUT	2176275	21919
IBS	HG01685	OUT	2163083	21747
IBS	HG01686	OUT	2177609	21969
IBS	HG01695	OUT	2161516	21904
IBS	HG01699	OUT	2181875	21906
IBS	HG01702	OUT	2199378	22249
IBS	HG01704	OUT	2163592	21688
IBS	HG01705	OUT	2163837	21752
IBS	HG01707	OUT	2173968	21854
IBS	HG01709	OUT	2158909	21685
IBS	HG01710	OUT	2163989	21981
IBS	HG01746	OUT	2179558	22033
IBS	HG01747	OUT	2185318	22099
IBS	HG01756	OUT	2171561	21953
IBS	HG01761	OUT	2174435	21990
IBS	HG01767	OUT	2174666	21767
IBS	HG01768	OUT	2166101	21849
IBS	HG01770	OUT	2181706	22032
IBS	HG01771	OUT	2180792	22170
IBS	HG01773	OUT	2171880	21996
IBS	HG01775	OUT	2183068	21979
IBS	HG01776	OUT	2183348	22140
IBS	HG01777	OUT	2168148	21917
IBS	HG01779	OUT	2179103	22132
IBS	HG01781	OUT	2175909	22030
IBS	HG01785	OUT	2185695	21913
IBS	HG01786	OUT	2180850	21969
IBS	HG02219	OUT	2182807	22067
IBS	HG02220	OUT	2174647	21883
IBS	HG02221	OUT	2190340	21994
IBS	HG02223	OUT	2167885	21823
IBS	HG02224	OUT	2183967	22213
IBS	HG02231	OUT	2188797	22048
IBS	HG02232	OUT	2180453	21919
IBS	HG02233	OUT	2164445	21830
IBS	HG02235	OUT	2177530	21913
IBS	HG02236	OUT	2175965	21819
IBS	HG02238	OUT	2176982	22137
IBS	HG02239	OUT	2164157	21920
ITU	HG03714	OUT	2147813	21855
ITU	HG03718	OUT	2178609	22110
ITU	HG03727	OUT	2158014	21783
ITU	HG03729	OUT	2156358	21906
ITU	HG03730	OUT	2160560	21986
ITU	HG03731	OUT	2163228	21946
ITU	HG03742	OUT	2153744	21763
ITU	HG03771	OUT	2152091	21883
ITU	HG03778	OUT	2154115	21795
ITU	HG03779	OUT	2148200	21576
ITU	HG03780	OUT	2154705	21679
ITU	HG03781	OUT	2148903	21747
ITU	HG03782	OUT	2149014	21653
ITU	HG03787	OUT	2149464	21934
ITU	HG03789	OUT	2150117	21736
ITU	HG03866	OUT	2157778	21960
ITU	HG03869	OUT	2148253	21758
ITU	HG03870	OUT	2157686	21903
ITU	HG03871	OUT	2159271	21839
ITU	HG03873	OUT	2158584	21734
ITU	HG03874	OUT	2151794	21646
ITU	HG03882	OUT	2156653	21867
ITU	HG03960	OUT	2159875	21843
ITU	HG03963	OUT	2151963	21811
ITU	HG03965	OUT	2153704	21723
ITU	HG03968	OUT	2158630	21816
ITU	HG03969	OUT	2161501	21987
ITU	HG03971	OUT	2155439	22020
ITU	HG03973	OUT	2160563	21826
ITU	HG03974	OUT	2153194	21870
ITU	HG03976	OUT	2150949	21686
ITU	HG03977	OUT	2157236	21852
ITU	HG03978	OUT	2159172	22007
ITU	HG04001	OUT	2166990	21741
ITU	HG04002	OUT	2151853	21813
ITU	HG04014	OUT	2158827	21866
ITU	HG04015	OUT	2157492	21819
ITU	HG04017	OUT	2178004	22132
ITU	HG04019	OUT	2157570	21823
ITU	HG04022	OUT	2162245	21739
ITU	HG04059	OUT	2157301	21881
ITU	HG04060	OUT	2154651	21853
ITU	HG04061	OUT	2159197	21820
ITU	HG04062	OUT	2152790	21767
ITU	HG04076	OUT	2158916	22000
ITU	HG04098	OUT	2151881	21716
ITU	HG04118	OUT	2152655	21766
ITU	HG04198	OUT	2148090	21646
ITU	HG04214	OUT	2157196	21864
ITU	HG04216	OUT	2157365	21810
ITU	HG04219	OUT	2144119	21830
ITU	HG04222	OUT	2150697	21853
ITU	HG04225	OUT	2150495	21812
ITU	HG04235	OUT	2155643	21909
ITU	HG04238	OUT	2154895	21936
ITU	HG04239	OUT	2147787	21855
JPT	NA18939	OUT	2245640	23372
JPT	NA18940	OUT	2235940	23280
JPT	NA18941	OUT	2248261	23185
JPT	NA18942	OUT	2233943	23095
JPT	NA18943	OUT	2242096	23257
JPT	NA18944	OUT	2247972	23285
JPT	NA18945	OUT	2248017	23334
JPT	NA18946	OUT	2240629	23330
JPT	NA18947	OUT	2237426	23137
JPT	NA18948	OUT	2244469	23212
JPT	NA18949	OUT	2249952	23355
JPT	NA18950	OUT	2236899	23320
JPT	NA18951	OUT	2235869	23227
JPT	NA18952	OUT	2248705	23355
JPT	NA18953	OUT	2251615	23367
JPT	NA18954	OUT	2233499	23022
JPT	NA18956	OUT	2238185	23131
JPT	NA18957	OUT	2240443	23204
JPT	NA18959	OUT	2236030	23199
JPT	NA18960	OUT	2236184	23230
JPT	NA18961	OUT	2253102	23541
JPT	NA18962	OUT	2233761	23164
JPT	NA18963	OUT	2244468	23479
JPT	NA18964	OUT	2245059	23402
JPT	NA18965	OUT	2236586	23105
JPT	NA18966	OUT	2231744	23069
JPT	NA18967	OUT	2245453	23348
JPT	NA18968	OUT	2243826	23308
JPT	NA18969	OUT	2248648	23315
JPT	NA18970	OUT	2244766	23234
JPT	NA18971	OUT	2244402	23309
JPT	NA18972	OUT	2241270	23227
JPT	NA18973	OUT	2239888	23178
JPT	NA18974	OUT	2243556	23464
JPT	NA18975	OUT	2237006	23228
JPT	NA18976	OUT	2248230	23243
JPT	NA18977	OUT	2232720	23102
JPT	NA18978	OUT	2240866	23417
JPT	NA18979	OUT	2236254	23189
JPT	NA18980	OUT	2245116	23122
JPT	NA18981	OUT	2248702	23328
JPT	NA18982	OUT	2237904	23123
JPT	NA18983	OUT	2242254	23399
JPT	NA18985	OUT	2248931	23234
JPT	NA18986	OUT	2232586	23070
JPT	NA18988	OUT	2248866	23209
JPT	NA18989	OUT	2239486	23208
JPT	NA18990	OUT	2241406	23232
JPT	NA18991	OUT	2237720	23095
JPT	NA18993	OUT	2244481	23185
JPT	NA18994	OUT	2246861	23260
JPT	NA18995	OUT	2256826	23459
JPT	NA18997	OUT	2249503	23252
JPT	NA18998	OUT	2234957	23149
JPT	NA18999	OUT	2237561	23113
JPT	NA19000	OUT	2237504	23199
JPT	NA19001	OUT	2232605	23219
JPT	NA19002	OUT	2240042	23171
JPT	NA19003	OUT	2250406	23183
JPT	NA19004	OUT	2236345	23076
JPT	NA19005	OUT	2232695	23110
JPT	NA19006	OUT	2245170	23276
JPT	NA19007	OUT	2234828	23200
JPT	NA19009	OUT	2238177	23318
JPT	NA19010	OUT	2246998	23234
JPT	NA19011	OUT	2233378	23083
JPT	NA19054	OUT	2238015	23069
JPT	NA19055	OUT	2240522	23409
JPT	NA19056	OUT	2236269	23238
JPT	NA19057	OUT	2244442	23241
JPT	NA19058	OUT	2240134	23255
JPT	NA19059	OUT	2240527	23248
JPT	NA19060	OUT	2244934	23152
JPT	NA19062	OUT	2240268	23149
JPT	NA19063	OUT	2239596	23340
JPT	NA19064	OUT	2236859	23062
JPT	NA19065	OUT	2242555	23205
JPT	NA19066	OUT	2236961	23305
JPT	NA19067	OUT	2241646	23288
JPT	NA19068	OUT	2240183	23296
JPT	NA19070	OUT	2242551	23418
JPT	NA19072	OUT	2240264	23237
JPT	NA19074	OUT	2250852	23337
JPT	NA19075	OUT	2240978	23166
JPT	NA19076	OUT	2253039	23410
JPT	NA19077	OUT	2243507	23260
JPT	NA19078	OUT	2250597	23398
JPT	NA19079	OUT	2243303	23242
JPT	NA19080	OUT	2254405	23311
JPT	NA19081	OUT	2244257	23549
JPT	NA19082	OUT	2242773	23093
JPT	NA19083	OUT	2240036	23121
JPT	NA19084	OUT	2237256	23066
JPT	NA19085	OUT	2233777	23109
JPT	NA19086	OUT	2246909	23275
JPT	NA19087	OUT	2245174	23295
JPT	NA19088	OUT	2242940	23349
JPT	NA19089	OUT	2240760	23153
JPT	NA19090	OUT	2246478	23117
JPT	NA19091	OUT	2253895	23437
KHV	HG01595	OUT	2244477	23117
KHV	HG01596	OUT	2240987	23015
KHV	HG01597	OUT	2237294	23251
KHV	HG01598	OUT	2234365	23071
KHV	HG01599	OUT	2238164	23001
KHV	HG01600	OUT	2233675	23168
KHV	HG01840	OUT	2230665	23010
KHV	HG01842	OUT	2229053	22978
KHV	HG01843	OUT	2236122	23204
KHV	HG01844	OUT	2235259	23181
KHV	HG01845	OUT	2237928	23190
KHV	HG01846	OUT	2234156	23196
KHV	HG01847	OUT	2237829	23036
KHV	HG01849	OUT	2234869	23028
KHV	HG01850	OUT	2233580	23219
KHV	HG01851	OUT	2239668	23113
KHV	HG01852	OUT	2235320	23135
KHV	HG01853	OUT	2235962	23174
KHV	HG01855	OUT	2237589	23197
KHV	HG01857	OUT	2234020	23219
KHV	HG01858	OUT	2237722	23272
KHV	HG01859	OUT	2244847	23071
KHV	HG01860	OUT	2237675	23084
KHV	HG01861	OUT	2243610	23213
KHV	HG01862	OUT	2236090	23067
KHV	HG01863	OUT	2239248	23224
KHV	HG01864	OUT	2228601	22862
KHV	HG01865	OUT	2233619	23058
KHV	HG01866	OUT	2243005	23060
KHV	HG01867	OUT	2239782	23167
KHV	HG01868	OUT	2237843	23117
KHV	HG01869	OUT	2234046	23092
KHV	HG01871	OUT	2236132	22809
KHV	HG01872	OUT	2233165	22988
KHV	HG01874	OUT	2232453	23071
KHV	HG01878	OUT	2229819	23018
KHV	HG02016	OUT	2217669	22809
KHV	HG02017	OUT	2234457	23038
KHV	HG02019	OUT	2234552	23062
KHV	HG02020	OUT	2238717	23225
KHV	HG02023	OUT	2224626	22979
KHV	HG02025	OUT	2244070	23099
KHV	HG02026	OUT	2241253	23439
KHV	HG02028	OUT	2241325	23309
KHV	HG02029	OUT	2232155	23068
KHV	HG02031	OUT	2233572	23111
KHV	HG02032	OUT	2241224	23200
KHV	HG02035	OUT	2229143	23076
KHV	HG02040	OUT	2229692	22881
KHV	HG02047	OUT	2229534	23104
KHV	HG02048	OUT	2237059	23000
KHV	HG02049	OUT	2226996	22863
KHV	HG02050	OUT	2243151	23231
KHV	HG02058	OUT	2224032	22873
KHV	HG02060	OUT	2241003	22995
KHV	HG02061	OUT	2242585	23310
KHV	HG02064	OUT	2231568	22909
KHV	HG02067	OUT	2233515	22990
KHV	HG02069	OUT	2223855	23058
KHV	HG02070	OUT	2235766	23258
KHV	HG02072	OUT	2229393	23050
KHV	HG02073	OUT	2245762	23257
KHV	HG02075	OUT	2224426	23002
KHV	HG02076	OUT	2239289	23108
KHV	HG02079	OUT	2234821	23114
KHV	HG02081	OUT	2241670	23311
KHV	HG02082	OUT	2242222	23154
KHV	HG02084	OUT	2239684	23150
KHV	HG02085	OUT	2240127	23124
KHV	HG02086	OUT	2231360	22994
KHV	HG02087	OUT	2235377	23095
KHV	HG02088	OUT	2238313	23217
KHV	HG02113	OUT	2242339	23061
KHV	HG02116	OUT	2231116	23092
KHV	HG02121	OUT	2223975	23148
KHV	HG02122	OUT	2230767	23119
KHV	HG02128	OUT	2241324	23210
KHV	HG02130	OUT	2235873	23122
KHV	HG02131	OUT	2214260	22890
KHV	HG02133	OUT	2237697	23228
KHV	HG02134	OUT	2232543	23116
KHV	HG02136	OUT	2231788	22986
KHV	HG02137	OUT	2249187	23351
KHV	HG02138	OUT	2239324	23284
KHV	HG02139	OUT	2233860	23082
KHV	HG02140	OUT	2237908	23065
KHV	HG02141	OUT	2233273	23063
KHV	HG02142	OUT	2214713	23006
KHV	HG02513	OUT	2244264	23122
KHV	HG02521	OUT	2232391	22824
KHV	HG02522	OUT	2245660	23298
LWK	NA19017	OUT	1877665	18909
LWK	NA19019	OUT	1893894	18841
LWK	NA19020	OUT	1879046	18643
LWK	NA19023	OUT	1882962	18576
LWK	NA19024	OUT	1875374	18678
LWK	NA19026	OUT	1885009	18763
LWK	NA19027	OUT	1893916	18830
LWK	NA19028	OUT	1874930	18518
LWK	NA19030	OUT	1888769	18836
LWK	NA19031	OUT	1880801	18776
LWK	NA19035	OUT	1893364	18887
LWK	NA19036	OUT	1876653	18586
LWK	NA19037	OUT	1887355	18814
LWK	NA19038	OUT	1889598	18838
LWK	NA19041	OUT	1883806	18775
LWK	NA19043	OUT	1883647	18757
LWK	NA19307	OUT	1876559	18676
LWK	NA19308	OUT	1874269	18544
LWK	NA19309	OUT	1886028	18721
LWK	NA19310	OUT	1886065	18709
LWK	NA19312	OUT	1886273	18800
LWK	NA19314	OUT	1882602	18679
LWK	NA19315	OUT	1891841	18834
LWK	NA19316	OUT	1886272	18702
LWK	NA19317	OUT	1880544	18745
LWK	NA19318	OUT	1884825	18942
LWK	NA19320	OUT	1885952	18777
LWK	NA19321	OUT	1878745	18656
LWK	NA19323	OUT	1887773	18652
LWK	NA19324	OUT	1885516	18568
LWK	NA19327	OUT	1880152	18663
LWK	NA19331	OUT	1875926	18689
LWK	NA19332	OUT	1886499	18702
LWK	NA19334	OUT	1886011	18822
LWK	NA19338	OUT	1881052	18655
LWK	NA19346	OUT	1887808	18685
LWK	NA19347	OUT	1888535	18805
LWK	NA19350	OUT	1881036	18708
LWK	NA19351	OUT	1887868	18812
LWK	NA19355	OUT	1881688	18522
LWK	NA19360	OUT	1888562	18755
LWK	NA19372	OUT	1883697	18727
LWK	NA19374	OUT	1872346	18414
LWK	NA19376	OUT	1874781	18569
LWK	NA19378	OUT	1880181	18663
LWK	NA19379	OUT	1881639	18598
LWK	NA19380	OUT	1883411	18624
LWK	NA19383	OUT	1891412	18866
LWK	NA19384	OUT	1891356	18798
LWK	NA19385	OUT	1874975	18496
LWK	NA19390	OUT	1889902	18712
LWK	NA19391	OUT	1885349	18704
LWK	NA19393	OUT	1882148	18716
LWK	NA19394	OUT	1877637	18667
LWK	NA19395	OUT	1879905	18562
LWK	NA19397	OUT	1893443	18960
LWK	NA19401	OUT	1885559	18790
LWK	NA19403	OUT	1886973	18846
LWK	NA19404	OUT	1889397	18793
LWK	NA19428	OUT	1886617	18603
LWK	NA19429	OUT	1882730	18615
LWK	NA19430	OUT	1879072	18610
LWK	NA19431	OUT	1887690	18749
LWK	NA19434	OUT	1887444	18774
LWK	NA19435	OUT	1887006	18690
LWK	NA19436	OUT	1883791	18704
LWK	NA19437	OUT	1890660	18733
LWK	NA19438	OUT	1884033	18590
LWK	NA19439	OUT	1888145	18801
LWK	NA19440	OUT	1889919	18767
LWK	NA19445	OUT	1886578	18793
LWK	NA19446	OUT	1895269	18833
LWK	NA19448	OUT	1900258	19002
LWK	NA19449	OUT	1882622	18658
LWK	NA19451	OUT	1895785	18808
LWK	NA19452	OUT	1882762	18869
LWK	NA19454	OUT	1887261	18678
LWK	NA19455	OUT	1878261	18583
LWK	NA19456	OUT	1878978	18530
LWK	NA19457	OUT	1885883	18719
LWK	NA19461	OUT	1887592	18688
LWK	NA19463	OUT	1889451	18555
LWK	NA19466	OUT	1878368	18638
LWK	NA19467	OUT	1887417	18870
LWK	NA19468	OUT	1887358	18691
LWK	NA19471	OUT	1885097	18823
LWK	NA19472	OUT	1881778	18654
LWK	NA19473	OUT	1874859	18468
LWK	NA19474	OUT	1882459	18709
LWK	NA19475	OUT	1877636	18610
MSL	HG03052	OUT	1868512	18439
[truncated: 506 more rows]
